# Supplementary material for: REST-Governed Gene Expression Profiling in a Neuronal Cell Model Reveals Novel Direct and Indirect Processes of Repression and Up-Regulation
Source: Front Cell Neurosci. 2015 Nov 10;9:438. doi: 10.3389/fncel.2015.00438 (PMC4639699; doi:10.3389/fncel.2015.00438)
Supplement: Supplementary file 1 [file Table1.XLSX]

## Sheet: DESeq
TABLE S1.		DESEQ2 DIFFERENTIAL EXPRESSION FOR ALL GENES.
Id	baseMean	baseMean_wtPC12	baseMean_hrPC12	foldChange	log2FoldChange	pval	padj	Direction	Name
1	18769.3	18360	19178.5	1.04458	0.0629211	0.881497	1		1433Z_RAT
2	4.11384	6.40442	1.82326	0.284689	-1.81254	0.236479	0.478465		4930562C15Rik
5	1.47897	1.03055	1.92739	1.87025	0.903235	0.933361	1		5_8S_rRNA
3	289.848	422.994	156.701	0.370457	-1.43262	0.00934405	0.0448943		5E5_RAT
4	52.653	39.6789	65.6271	1.65396	0.725921	0.355348	0.624734		5S_rRNA
6	148.871	96.5099	201.231	2.08508	1.06011	0.217976	0.453848		7SK
7	0	0	0	NA	NA	NA	NA		A0N4E8_RAT
8	0.201878	0	0.403756	Inf	Inf	1	1		A1bg
9	0	0	0	NA	NA	NA	NA		A1cf
11	214.605	12.957	416.253	32.1258	5.00566	8.82813e-21	4.3239e-19	UP	A2bp1
12	305.919	331.869	279.97	0.843614	-0.245346	0.647364	0.888483		A2ld1
13	477.036	0.515274	953.557	1850.58	10.8538	7.69486e-43	1.59223e-40	UP	A2m
10	0	0	0	NA	NA	NA	NA		A2NAI0_RAT
14	700.828	489.776	911.879	1.86183	0.89672	0.063262	0.190147		A3galt2
15	1.52322	2.13481	0.911632	0.427033	-1.22758	0.732907	0.947176		A4FTZ7_RAT
16	1133.68	2266.33	1.01575	0.000448192	-11.1236	2.72034e-26	2.02825e-24	DOWN	A4galt
17	0	0	0	NA	NA	NA	NA		A4gnt
18	4399.61	4833.72	3965.5	0.820382	-0.285633	0.466817	0.741756		A8QIC3_RAT
55	998.685	787.341	1210.03	1.53686	0.619983	0.171377	0.386207		Aaas
56	6280.14	6604.05	5956.23	0.901905	-0.148952	0.697761	0.922142		Aacs
57	0	0	0	NA	NA	NA	NA		Aadac
58	1300.79	993.003	1608.58	1.61991	0.695916	0.0940956	0.253528		Aadacl1
59	0	0	0	NA	NA	NA	NA		Aadacl2
60	0	0	0	NA	NA	NA	NA		Aadacl3
61	0	0	0	NA	NA	NA	NA		Aadacl4
62	3.35293	2.35594	4.34992	1.84636	0.884687	0.600548	0.85826		Aadat
63	1003.19	989.917	1016.46	1.02682	0.0381806	0.951213	1		Aagab
64	685.559	390.736	980.382	2.50906	1.32715	0.0265954	0.0999961		Aak1
65	4145.28	5921.29	2369.26	0.400126	-1.32147	0.000975462	0.00688005		Aamp
66	1.25038	1.69324	0.807512	0.476903	-1.06823	0.907999	1		Aanat
67	0	0	0	NA	NA	NA	NA		Aard
68	12902.2	16312.3	9492.15	0.581902	-0.781152	0.0468172	0.152331		Aars
69	1135.45	1458.92	811.982	0.556563	-0.845383	0.0307	0.111623		Aars2
70	2206.84	2361.94	2051.74	0.86867	-0.20312	0.608869	0.863874		Aarsd1
71	214.949	189.929	239.97	1.26347	0.337394	0.453749	0.729994		Aasdh
72	1302.59	1419.43	1185.74	0.835363	-0.259524	0.542706	0.806396		Aasdhppt
73	574.444	427.274	721.613	1.68887	0.756062	0.0522343	0.16571		Aatf
74	364.221	515.533	212.91	0.41299	-1.27582	0.00267158	0.0162698		Aatk
75	314.307	608.882	19.7308	0.032405	-4.94764	3.38135e-22	1.81548e-20	DOWN	Abat
76	0.963693	0	1.92739	Inf	Inf	0.464803	0.739755		Abca13
77	0	0	0	NA	NA	NA	NA		Abca16
78	56.6691	96.9543	16.3839	0.168986	-2.56502	8.22088e-06	9.33389e-05	DOWN	Abca17
79	7031.72	9401.02	4662.42	0.495948	-1.01174	0.00864893	0.042193		Abca2
80	531.89	304.616	759.164	2.4922	1.31742	0.0554988	0.173349		Abca5
19	3499.37	4588.06	2410.67	0.525423	-0.928449	0.017879	0.0739462		ABCA7_RAT
81	823.134	922.403	723.866	0.784762	-0.349673	0.347553	0.615377		Abcb10
82	61.9089	104.608	19.2102	0.183641	-2.44504	8.38752e-05	0.000780124	DOWN	Abcb1a
83	62.2289	33.2008	91.257	2.74864	1.45872	0.014404	0.0623526		Abcb1b
84	0.750309	0.588985	0.911632	1.5478	0.630221	1	1		Abcb4
85	12.7629	0	25.5257	Inf	Inf	2.17807e-06	2.69928e-05		Abcb5
86	3559.01	5170.72	1947.31	0.376603	-1.40888	0.000418443	0.00327562		Abcb6
87	572.807	493.22	652.393	1.32272	0.40351	0.367847	0.637519		Abcb7
88	1244.13	865.442	1622.83	1.87514	0.907	0.0414675	0.13961		Abcb8
89	648.949	1104.92	192.979	0.174654	-2.51742	3.09425e-09	5.58664e-08	DOWN	Abcb9
90	2256.1	2592.77	1919.43	0.740299	-0.43382	0.479675	0.752066		Abcc1
91	423.825	567.504	280.145	0.493645	-1.01845	0.0113473	0.0520032		Abcc10
92	0	0	0	NA	NA	NA	NA		Abcc12
93	324.095	168.435	479.756	2.84832	1.51011	0.037641	0.129545		Abcc3
94	970.928	1081.21	860.652	0.796011	-0.329139	0.396668	0.667859		Abcc4
95	783.19	790.193	776.188	0.982277	-0.0257984	0.996528	1		Abcc5
96	10.9242	8.98149	12.867	1.43261	0.518646	0.603423	0.860691		Abcc6
20	6.92334	9.49676	4.34992	0.458042	-1.12645	0.375897	0.644916		ABCC8_RAT
21	0	0	0	NA	NA	NA	NA		ABCC9_RAT
97	333.323	140.387	526.26	3.74864	1.90637	0.000379838	0.00301383		Abcd1
98	4.70798	0	9.41596	Inf	Inf	0.00582922	0.0308568		Abcd2
99	2366.33	2202.7	2529.95	1.14857	0.199833	0.609336	0.864125		Abcd3
100	248.515	250.222	246.808	0.986356	-0.0198194	0.976034	1		Abcd4
101	4955.06	4565.49	5344.62	1.17066	0.227318	0.579125	0.839338		Abce1
102	6511.2	6917.53	6104.87	0.882522	-0.180296	0.649695	0.889774		Abcf1
103	1400.97	1104.19	1697.75	1.53756	0.620639	0.118273	0.297913		Abcf3
104	555.546	1091.44	19.6522	0.0180057	-5.7954	1.68577e-29	1.48542e-27	DOWN	Abcg1
105	253.57	17.0054	490.135	28.8223	4.84911	1.2553e-20	5.98902e-19	UP	Abcg2
106	36.835	27.8269	45.8431	1.64744	0.720224	0.214104	0.448315		Abcg3
107	46.6024	45.8636	47.3413	1.03222	0.0457491	0.874515	1		Abcg3l1
108	320.302	183.159	457.445	2.49753	1.3205	0.0358534	0.124958		Abcg3l2
109	49.0395	54.2547	43.8243	0.807752	-0.308016	0.581515	0.841652		Abcg3l3
110	764.479	1374.12	154.835	0.112679	-3.14971	4.91036e-13	1.2473e-11	DOWN	Abcg4
111	1.4117	1.10426	1.71914	1.55683	0.638613	0.93787	1		Abcg5
112	1.46006	0.588985	2.33114	3.9579	1.98473	0.592111	0.850805		Abcg8
113	265.325	158.279	372.372	2.35263	1.23427	0.00811722	0.0401199		Abhd1
114	479.536	488.967	470.105	0.961425	-0.0567534	0.897108	1		Abhd10
115	1575.34	2105.91	1044.77	0.496115	-1.01125	0.0118584	0.0537361		Abhd12
116	0	0	0	NA	NA	NA	NA		Abhd12b
117	429.1	303.744	554.457	1.82541	0.868218	0.0541334	0.170268		Abhd13
118	2461.45	3534.17	1388.72	0.392941	-1.34762	0.000827627	0.00593982		Abhd14b
119	155.101	95.0364	215.165	2.26403	1.17889	0.0985058	0.261697		Abhd15
120	1207.28	1459.77	954.798	0.654076	-0.61247	0.393967	0.66477		Abhd2
121	3696.64	3017.28	4376.01	1.45032	0.536367	0.172997	0.388385		Abhd4
122	1255.47	1390.91	1120.02	0.805249	-0.312493	0.409832	0.681671		Abhd5
123	502.233	665.056	339.411	0.510349	-0.970443	0.0242074	0.0933032		Abhd6
124	3585.82	4733.53	2438.12	0.515075	-0.957145	0.0149504	0.0642363		Abhd8
22	340.92	426.985	254.856	0.596872	-0.744506	0.0839956	0.233524		ABHEA_RAT
125	405.767	421.376	390.158	0.925914	-0.11105	0.772318	0.974669		Abi1
126	1790.4	1618.05	1962.75	1.21304	0.278622	0.597433	0.855879		Abi2
127	1.44856	1.17797	1.71914	1.45941	0.545388	0.93537	1		Abi3
128	2465	2194.93	2735.08	1.24609	0.317412	0.457215	0.732753		Abl1
129	376.092	350.84	401.344	1.14395	0.194025	0.86538	1		Abl2
130	122.81	146.861	98.7583	0.672459	-0.572482	0.36805	0.637544		Ablim2
131	661.312	3.75434	1318.87	351.292	8.45653	6.76252e-42	1.31093e-39	UP	Ablim3
132	0.257637	0.515274	0	0	#NAME?	0.969368	1		Abo
133	122.08	146.055	98.1058	0.671705	-0.5741	0.208606	0.440618		Abo2
134	0.294493	0.588985	0	0	#NAME?	0.969399	1		Abol1
135	0	0	0	NA	NA	NA	NA		Abp1
136	0	0	0	NA	NA	NA	NA		Abpa
137	0	0	0	NA	NA	NA	NA		Abpz
138	1828.11	1413.94	2242.27	1.58583	0.665241	0.173941	0.389743		Abr
139	2.33484	0.515274	4.15441	8.06253	3.01123	0.261032	0.511437		Abra
140	994.927	1302.96	686.891	0.527176	-0.923645	0.0227336	0.0888691		Abt1
141	395.821	475.865	315.778	0.663586	-0.591644	0.157089	0.36409		Abtb1
142	8.28434	9.27563	7.29306	0.78626	-0.346921	0.766379	0.970476		Abtb2
23	1.26703	0.515274	2.01878	3.91788	1.97007	0.647197	0.888483		ACA64
143	670.632	691.123	650.142	0.940704	-0.0881867	0.9343	1		Acaa1a
144	557.889	301.095	814.682	2.70573	1.43602	0.00683778	0.0350472		Acaa2
145	2675.03	1603.4	3746.66	2.3367	1.22448	0.0816175	0.229021		Acaca
146	97.0461	54.181	139.911	2.5823	1.36865	0.00485128	0.0266372		Acacb
147	714.476	647.82	781.131	1.20578	0.269972	0.531513	0.7958		Acad11
148	1807.8	1829.61	1785.99	0.976161	-0.0348094	0.935586	1		Acad9
149	2305.39	2119.39	2491.4	1.17553	0.233309	0.539379	0.803527		Acadl
150	616.481	510.463	722.499	1.41538	0.501189	0.182254	0.402929		Acadm
151	1156.52	1226.32	1086.72	0.886162	-0.174358	0.670358	0.908411		Acads
152	65.1361	12.9563	117.316	9.05478	3.17868	3.09244e-08	4.93898e-07	UP	Acadsb
153	2055.75	2581.1	1530.4	0.592927	-0.754074	0.0586848	0.180396		Acadvl
154	0.496371	0.588985	0.403756	0.685512	-0.544747	1	1		Acan
155	12.4088	14.5028	10.3149	0.711234	-0.491605	0.670475	0.908436		Acap1
156	2074.08	1602.58	2545.58	1.58842	0.667594	0.158776	0.366833		Acap2
157	736.592	465.553	1007.63	2.16437	1.11395	0.0419682	0.140935		Acap3
158	5141.82	7051.55	3232.1	0.458353	-1.12547	0.00470145	0.0260162		Acat1
159	5824.82	5187.83	6461.8	1.24557	0.316805	0.413423	0.685725		Acat3
160	2727.53	2114.39	3340.68	1.57998	0.659905	0.108209	0.279765		Acbd3
161	552.016	718.137	385.895	0.537355	-0.896052	0.0276193	0.102729		Acbd4
162	336.265	217.24	455.29	2.09579	1.0675	0.0111434	0.0513173		Acbd5
163	1738.43	2780.52	696.332	0.250432	-1.99751	1.00485e-06	1.28777e-05		Acbd6
164	26.4506	29.8894	23.0118	0.769898	-0.377262	0.645738	0.888483		Acbd7
165	0	0	0	NA	NA	NA	NA		Accn1
166	428.873	797.343	60.4038	0.0757563	-3.72249	1.21835e-15	3.986e-14	DOWN	Accn2
167	7.18323	11.6316	2.7349	0.235127	-2.08849	0.0756155	0.217649		Accn3
168	1074.86	2122.29	27.4276	0.0129236	-6.27385	2.66068e-34	3.12096e-32	DOWN	Accn4
169	0.455816	0	0.911632	Inf	Inf	0.810334	0.99124		Accn5
170	546.724	682.807	410.641	0.6014	-0.733602	0.078443	0.222711		Accs
171	23.6869	31.8761	15.4978	0.486188	-1.04042	0.119892	0.300357		Accsl
172	2082.21	2528.1	1636.33	0.647256	-0.627592	0.117285	0.296325		Acd
173	1493.13	2952.82	33.4308	0.0113216	-6.46478	9.03285e-37	1.22315e-34	DOWN	Ace
174	496.802	898.105	95.4981	0.106333	-3.23334	1.33383e-05	0.000146213	DOWN	Acer2
175	739.352	461.721	1016.98	2.20259	1.1392	0.0057424	0.0305377		Acer3
176	6008.37	6673.77	5342.98	0.800594	-0.320858	0.396479	0.667663		Acin1
177	8459.45	10133.5	6785.36	0.669594	-0.578642	0.157646	0.365045		Acly
178	0	0	0	NA	NA	NA	NA		Acmsd
179	141.649	84.1441	199.155	2.36683	1.24296	0.00607194	0.0318578		Acn9
180	0.294493	0.588985	0	0	#NAME?	0.969399	1		Acnat1
181	0	0	0	NA	NA	NA	NA		Acnat2
182	1548.94	1083.42	2014.45	1.85935	0.894798	0.0266458	0.100104		Aco1
183	16244.7	17099.8	15389.5	0.899981	-0.152033	0.700718	0.923393		Aco2
184	0.257637	0.515274	0	0	#NAME?	0.969368	1		Acot1
185	0.511575	0.515274	0.507876	0.985644	-0.0208611	1	1		Acot12
186	187.888	166.596	209.18	1.25562	0.328397	0.472052	0.747345		Acot13
187	180.623	172.263	188.982	1.09706	0.133637	0.786865	0.986243		Acot2
188	187.166	143.258	231.075	1.613	0.689742	0.116087	0.294268		Acot4
189	8.47642	15.5333	1.41951	0.0913847	-3.4519	0.00370699	0.0213204		Acot5
190	33.8946	45.1279	22.6612	0.502156	-0.993792	0.124099	0.307468		Acot6
191	2322.68	2337.5	2307.86	0.987322	-0.0184076	0.952832	1		Acot7
192	1267.09	1349.85	1184.33	0.877378	-0.188729	0.643599	0.887165		Acot8
193	732.467	342.1	1122.83	3.28218	1.71465	0.00100557	0.00705204		Acot9
24	2891.14	2955.5	2826.78	0.956446	-0.0642451	0.954069	1		ACOX1_RAT
194	4.77798	6.62555	2.93041	0.44229	-1.17694	0.469136	0.744601		Acox2
195	307.481	253.164	361.798	1.42911	0.515113	0.304663	0.566527		Acox3
196	3.54781	6.18399	0.911632	0.147418	-2.76201	0.135398	0.326586		Acoxl
197	1860.11	1378.2	2342.03	1.69935	0.764981	0.04339	0.144106		Acp1
198	1421.98	1752.98	1090.98	0.622357	-0.684187	0.0868475	0.238964		Acp2
199	673.505	815.087	531.924	0.652598	-0.615734	0.116844	0.295721		Acp6
200	686.101	977.777	394.424	0.403389	-1.30976	0.00117833	0.00810005		Acpl2
201	3.38478	1.10426	5.66531	5.13042	2.35908	0.202341	0.432689		Acpp
202	30.885	20.9802	40.7898	1.9442	0.959179	0.130208	0.317983		Acpt
203	0	0	0	NA	NA	NA	NA		Acr
25	54.2175	37.9119	70.5231	1.86018	0.895444	0.0892461	0.244141		ACRBP_RAT
204	0.403756	0	0.807512	Inf	Inf	0.826252	0.993982		Acrv1
205	14.1816	26.9438	1.41951	0.0526841	-4.24649	2.86198e-05	0.000294613	DOWN	Acsbg1
206	800.261	731.904	868.618	1.18679	0.247068	0.545787	0.809342		Acsf2
207	772.357	1040.5	504.214	0.484588	-1.04517	0.00962245	0.0458492		Acsf3
208	1060.17	1138.05	982.285	0.863128	-0.212354	0.685616	0.917454		Acsl1
209	3460.58	2714.25	4206.91	1.54993	0.632205	0.111696	0.286369		Acsl3
210	3068.36	2054.21	4082.52	1.98739	0.990877	0.0406981	0.137623		Acsl4
26	2435.66	2148.16	2723.16	1.26767	0.34218	0.371072	0.639736		ACSL5_RAT
27	518.045	1017.97	18.1158	0.0177959	-5.81231	5.0796e-29	4.35097e-27	DOWN	ACSL6_RAT
211	0	0	0	NA	NA	NA	NA		Acsm2
212	169.598	185.885	153.312	0.824764	-0.277947	0.555824	0.818099		Acsm3
213	1.87266	0.515274	3.23005	6.26861	2.64815	0.521319	0.78713		Acsm4
28	0	0	0	NA	NA	NA	NA		ACSM5_RAT
214	2.0772	0	4.15441	Inf	Inf	0.121956	0.303956		Acss1
215	4303.02	5868.71	2737.33	0.466429	-1.10027	0.00575174	0.0305785		Acss2
216	327.804	42.8457	612.762	14.3016	3.83811	5.6101e-16	1.8957e-14	UP	Acta1
217	52239.1	41342.7	63135.6	1.52713	0.610821	0.120969	0.302522		Actb
218	0	0	0	NA	NA	NA	NA		Actbl2
219	35.0604	3.75434	66.3664	17.6773	4.14382	3.98664e-08	6.24833e-07	UP	Actc1
220	27757.5	17917.7	37597.2	2.09833	1.06924	0.0459993	0.150519		Actg1
221	0.548431	0.588985	0.507876	0.862291	-0.213754	1	1		Actg2
222	304.186	606.757	1.61502	0.00266173	-8.55342	4.6162e-34	5.28025e-32	DOWN	Actl6b
223	33.2279	6.18399	60.2719	9.74644	3.28487	2.2372e-06	2.76884e-05	UP	Actl7a
224	32.1271	11.7046	52.5496	4.48966	2.16661	0.00101148	0.00708534	UP	Actl7b
225	0	0	0	NA	NA	NA	NA		Actl9b
226	7888.57	12118.4	3658.71	0.301913	-1.72779	1.50609e-05	0.000162771		Actn1
227	126.564	244.116	9.0122	0.0369178	-4.75954	2.70107e-17	1.02141e-15	DOWN	Actn2
228	28.499	38.8695	18.1285	0.466395	-1.10038	0.0804235	0.226742		Actn3
229	14053.4	10401.5	17705.3	1.70218	0.767387	0.0555312	0.173411		Actn4
230	3183.26	3548.95	2817.58	0.793918	-0.332938	0.39551	0.666457		Actr10
231	8545.57	9759.39	7331.74	0.751249	-0.412636	0.293377	0.552606		Actr1a
232	4698.36	6050.05	3346.68	0.553165	-0.854219	0.0282782	0.104551		Actr1b
233	4712.56	3856.21	5568.91	1.44414	0.530212	0.19466	0.42145		Actr2
234	7945.12	7967.86	7922.38	0.994292	-0.00825911	0.973218	1		Actr3
235	611.195	781.446	440.943	0.564265	-0.825554	0.0393564	0.134294		Actr5
236	330.683	271.945	389.421	1.43199	0.518018	0.245761	0.491007		Actr6
237	0	0	0	NA	NA	NA	NA		Actrt1
238	0	0	0	NA	NA	NA	NA		Actrt2
239	432.634	456.344	408.924	0.896087	-0.158289	0.678302	0.915807		Acvr1
240	410.085	597.313	222.857	0.373099	-1.42237	0.0129127	0.0573706		Acvr1b
241	0	0	0	NA	NA	NA	NA		Acvr1c
242	589.783	750.73	428.835	0.571224	-0.807871	0.0455055	0.149275		Acvr2a
243	132.595	166.955	98.2353	0.588394	-0.765145	0.435198	0.70951		Acvr2b
244	4.16365	4.78488	3.54241	0.740333	-0.433753	0.824568	0.993982		Acvrl1
245	3226.71	3239.78	3213.64	0.991933	-0.0116859	0.993189	1		Acy1
246	11.0716	16.2697	5.87355	0.361011	-1.46989	0.122909	0.305468		Acy3
247	827.873	918.753	736.992	0.802166	-0.318027	0.44451	0.718961		Ada
248	0	0	0	NA	NA	NA	NA		Adad1
249	4.30422	0	8.60845	Inf	Inf	0.00934933	0.0448963		Adad2
250	1527.04	1512.86	1541.21	1.01874	0.0267897	0.980388	1		Adam10
251	89.4672	13.9138	165.021	11.8602	3.56806	7.97717e-11	1.69054e-09	UP	Adam11
252	3.47965	3.31278	3.64653	1.10075	0.138484	1	1		Adam12
253	1791.43	2182.69	1400.18	0.641494	-0.640493	0.10792	0.279255		Adam15
254	1883.35	914.097	2852.6	3.12068	1.64186	0.00656322	0.0339422		Adam17
255	0	0	0	NA	NA	NA	NA		Adam18
256	31.1959	47.9226	14.4693	0.30193	-1.72771	0.140787	0.336298		Adam19
257	0	0	0	NA	NA	NA	NA		Adam2
258	9.8299	12.5877	7.07209	0.561826	-0.831805	0.656957	0.896386		Adam22
259	845.445	1056.22	634.673	0.600893	-0.73482	0.313077	0.577429		Adam23
260	0	0	0	NA	NA	NA	NA		Adam24
261	0	0	0	NA	NA	NA	NA		Adam26a
262	0	0	0	NA	NA	NA	NA		Adam26b
263	0.507876	0	1.01575	Inf	Inf	0.796084	0.989104		Adam28
264	30.9439	46.1563	15.7314	0.34083	-1.55288	0.0972477	0.25929		Adam30
265	22.3864	17.8149	26.9579	1.51323	0.59763	0.459313	0.734835		Adam4
266	46.4017	65.0761	27.7273	0.426075	-1.23082	0.027547	0.102569		Adam4l1
29	0	0	0	NA	NA	NA	NA		ADAM5_RAT
267	0.403756	0	0.807512	Inf	Inf	0.826252	0.993982		Adam6
268	0	0	0	NA	NA	NA	NA		Adam7
269	14.9568	14.6495	15.2641	1.04195	0.0592875	0.934549	1		Adam8
270	1587.13	2064.78	1109.48	0.537334	-0.896108	0.0225356	0.0883013		Adam9
271	0	0	0	NA	NA	NA	NA		Adamdec1
272	270.636	9.7909	531.482	54.2832	5.76243	3.42772e-25	2.36423e-23	UP	Adamts1
273	479.235	1.03055	957.44	929.06	9.85963	3.11912e-11	6.82205e-10	UP	Adamts12
274	0	0	0	NA	NA	NA	NA		Adamts14
275	25.6577	0.588985	50.7263	86.125	6.42836	1.10745e-09	2.08749e-08	UP	Adamts15
276	72.7765	75.1619	70.3912	0.936528	-0.0946057	0.819867	0.993982		Adamts17
277	0.201878	0	0.403756	Inf	Inf	1	1		Adamts18
278	1.7597	0.588985	2.93041	4.97536	2.3148	0.412111	0.684122		Adamts2
279	0.403756	0	0.807512	Inf	Inf	0.826252	0.993982		Adamts3
280	10.912	4.71117	17.1128	3.63238	1.86092	0.0631877	0.190017		Adamts5
281	44.5128	82.4487	6.57694	0.0797701	-3.64801	0.000122919	0.00109888	DOWN	Adamts7
282	960.273	10.8952	1909.65	175.275	7.45348	2.12817e-40	3.6974e-38	UP	Adamts9
283	20.5231	22.3056	18.7405	0.840171	-0.251244	0.710353	0.931889		Adamtsl2
284	627.261	1226.68	27.8441	0.0226988	-5.46124	1.16148e-27	9.29993e-26	DOWN	Adap1
30	21.8889	23.8514	19.9263	0.835436	-0.259398	0.765403	0.969898		ADAP2_RAT
285	2489.19	2692.49	2285.88	0.848984	-0.236191	0.512588	0.778927		Adar
286	770.224	889.2	651.248	0.732398	-0.4493	0.233503	0.474493		Adarb1
287	6.02337	0	12.0467	Inf	Inf	0.00138345	0.00932562		Adarb2
288	186.566	218.713	154.419	0.706032	-0.502194	0.237054	0.479226		Adat1
289	592.793	922.867	262.72	0.284678	-1.8126	1.36434e-05	0.000149143		Adck1
290	575.574	658.721	492.426	0.747548	-0.419761	0.284369	0.542571		Adck2
291	905.665	1125.75	685.578	0.608995	-0.715497	0.0744599	0.214964		Adck4
292	739.088	907.413	570.763	0.629	-0.668867	0.10237	0.268937		Adck5
293	0.201878	0	0.403756	Inf	Inf	1	1		Adcy1
294	1.66934	1.61953	1.71914	1.06151	0.0861139	1	1		Adcy10
295	0.515274	1.03055	0	0	#NAME?	0.699233	0.922142		Adcy2
296	854.722	953.992	755.452	0.791885	-0.336637	0.441001	0.715549		Adcy3
297	6.77353	9.49676	4.05029	0.426491	-1.22941	0.315855	0.580981		Adcy4
298	45.0914	42.0341	48.1488	1.14547	0.195938	0.764094	0.969048		Adcy5
299	4120.25	5071.9	3168.6	0.624735	-0.678683	0.0756225	0.217649		Adcy6
300	50.1999	73.6884	26.7115	0.362493	-1.46397	0.0549616	0.172314		Adcy7
301	0	0	0	NA	NA	NA	NA		Adcy8
302	1239.06	2417.95	60.1677	0.0248838	-5.32865	9.48773e-07	1.2193e-05	DOWN	Adcyap1r1
303	4522.52	3143.3	5901.73	1.87756	0.908861	0.0363692	0.126301		Add1
304	1.14111	2.28223	0	0	#NAME?	0.33262	0.600366		Add2
305	1629.9	1748.74	1511.06	0.864082	-0.21076	0.651705	0.891797		Add3
306	4554.04	541.306	8566.78	15.8261	3.98424	1.93536e-19	8.54716e-18	UP	Adfp
31	1.30388	0.588985	2.01878	3.42756	1.77718	0.638816	0.883283		ADH1_RAT
307	1080.03	542.64	1617.42	2.98065	1.57563	0.00107093	0.00744761		Adh5
308	0.403756	0	0.807512	Inf	Inf	0.826252	0.993982		Adh6
309	0.403756	0	0.807512	Inf	Inf	0.826252	0.993982		Adh6a
310	9.24827	0.588985	17.9076	30.4041	4.92619	0.000332197	0.00268204	UP	Adh7
311	43.8869	28.048	59.7258	2.12941	1.09046	0.0510396	0.162846		Adhfe1
312	563.36	458.711	668.009	1.45627	0.542282	0.168022	0.38093		Adi1
313	337.426	20.0241	654.829	32.7021	5.03131	7.72083e-23	4.38848e-21	UP	Adipoq
314	6764.01	7890.08	5637.94	0.71456	-0.484872	0.217113	0.452457		Adipor1
315	2060.08	1128.01	2992.15	2.65259	1.4074	0.000500874	0.00382425		Adipor2
316	3470.16	2860.1	4080.21	1.4266	0.512577	0.198943	0.427274		Adk
317	6845.4	7704.9	5985.9	0.776895	-0.364208	0.397546	0.668716		Adm
318	212.355	162.035	262.674	1.62109	0.696964	0.180101	0.399594		Adm2
319	2530.77	2197.9	2863.65	1.3029	0.381727	0.32834	0.596264		Adnp
320	639.967	557.862	722.072	1.29436	0.372235	0.39673	0.667901		Adnp2
321	247.826	150.838	344.815	2.286	1.19282	0.0317149	0.11432		Ado
32	153.861	28.9311	278.792	9.63639	3.26849	4.79618e-11	1.03493e-09	UP	ADO_RAT
322	27.555	33.5686	21.5414	0.641712	-0.640003	0.350206	0.61764		Adora1
323	5106.52	9644.04	569.003	0.0590005	-4.08313	3.21265e-20	1.46809e-18	DOWN	Adora2a
324	39.9372	18.625	61.2494	3.28857	1.71746	0.00368746	0.0212286		Adora2b
325	0.605634	0	1.21127	Inf	Inf	0.648029	0.888483		Adora3
326	1663.76	1613.45	1714.07	1.06236	0.0872759	0.844514	1		Adpgk
327	1321.31	1409.99	1232.63	0.874212	-0.193945	0.620088	0.870459		Adprh
328	1396.68	1002.6	1790.76	1.78612	0.836828	0.0350254	0.123163		Adprhl2
329	0	0	0	NA	NA	NA	NA		Adra1a
330	0	0	0	NA	NA	NA	NA		Adra1d
331	11.5151	18.7717	4.25853	0.226859	-2.14013	0.0298047	0.109144		Adra2b
332	0	0	0	NA	NA	NA	NA		Adra2c
333	3.49671	0	6.99342	Inf	Inf	0.0244918	0.094065		Adrb1
334	0.963693	0	1.92739	Inf	Inf	0.464803	0.739755		Adrb2
335	4.40834	0	8.81669	Inf	Inf	0.00884253	0.0429328		Adrb3
336	2461.17	3339.91	1582.43	0.473793	-1.07767	0.00609108	0.0319219		Adrbk1
337	2468.48	1963.16	2973.81	1.51481	0.599136	0.139947	0.334579		Adrm1
338	1075.14	620.522	1529.76	2.46528	1.30175	0.0083913	0.0412531		Adsl
339	3882.68	3612.62	4152.74	1.14951	0.201019	0.59902	0.857229		Adss
340	3250.95	1623.05	4878.84	3.00597	1.58783	7.224e-05	0.000680497		Aebp1
341	693.018	588.622	797.413	1.35471	0.437986	0.358418	0.627026		Aebp2
342	1539.73	1991.7	1087.75	0.546142	-0.872652	0.0273702	0.102096		Aen
343	642.282	451.703	832.861	1.84382	0.882702	0.0353627	0.123819		Aer61
344	13252.8	18331	8174.63	0.445947	-1.16506	0.00318975	0.0188337		Aes
345	3.65023	0.515274	6.78518	13.1681	3.71898	0.0730409	0.212097		Afaf
346	450.943	75.4539	826.432	10.9528	3.45323	5.29026e-05	0.00051399	UP	Afap1
347	1010.6	23.2631	1997.94	85.8845	6.42433	5.84552e-35	7.12922e-33	UP	Afap1l1
348	2.32333	1.10426	3.54241	3.20795	1.68165	0.485983	0.756929		Afap1l2
349	222.749	146.564	298.933	2.0396	1.02829	0.199128	0.427556		Aff1
350	679.641	0.515274	1358.77	2636.98	11.3647	2.03663e-47	5.95343e-45	UP	Aff3
351	2524.24	2147.64	2900.84	1.35071	0.433717	0.264656	0.516357		Afg3l1
352	2726.16	2845.6	2606.72	0.916053	-0.126497	0.743804	0.952529		Afg3l2
353	0	0	0	NA	NA	NA	NA		Afm
354	0.201878	0	0.403756	Inf	Inf	1	1		Afp
355	1947.15	2257.95	1636.35	0.724704	-0.464537	0.218444	0.454356		Aftph
356	764.939	561.92	967.958	1.72259	0.78458	0.0796602	0.225003		Aga
357	1898.3	1936.14	1860.46	0.960914	-0.0575213	0.856333	1		Agap1
358	93.6947	165.119	22.2702	0.134873	-2.89032	8.27853e-06	9.39355e-05	DOWN	Agap2
359	2293.52	1519.82	3067.23	2.01815	1.01304	0.0301514	0.110172		Agap3
360	0.403756	0	0.807512	Inf	Inf	0.826252	0.993982		Agbl1
361	1.22133	0.515274	1.92739	3.74051	1.90323	0.724497	0.94272		Agbl2
362	100.39	20.8335	179.947	8.63738	3.11059	2.21891e-09	4.05391e-08	UP	Agbl3
363	7.63049	7.87653	7.38445	0.937527	-0.093068	0.981806	1		Agbl4
364	150.082	187.797	112.367	0.598342	-0.740958	0.104061	0.272097		Ager
365	2984.12	2783.99	3184.25	1.14377	0.193799	0.6826	0.916813		Agfg1
366	1817.46	2360.07	1274.86	0.540179	-0.888489	0.0235848	0.0914806		Agfg2
367	718.507	770.259	666.756	0.865626	-0.208184	0.599416	0.857229		Agk
368	5428.6	8196.74	2660.46	0.324575	-1.62337	4.65398e-05	0.000458085		Agl
369	1.47897	1.03055	1.92739	1.87025	0.903235	0.933361	1		Agmat
370	4370.92	4736.67	4005.17	0.845568	-0.242008	0.522558	0.788353		Agpat1
371	1161.35	1538.02	784.674	0.510185	-0.970907	0.0166252	0.0697584		Agpat2
372	2669.15	2973.07	2365.24	0.795554	-0.329968	0.377504	0.646768		Agpat3
373	324.629	226.887	422.372	1.8616	0.89654	0.0848424	0.234956		Agpat4
374	1264.76	1512.9	1016.62	0.671968	-0.573536	0.140952	0.336633		Agpat5
375	4358.37	4665.25	4051.49	0.86844	-0.203503	0.591412	0.850496		Agpat6
376	113.52	128.165	98.8751	0.771468	-0.374322	0.427696	0.70086		Agpat9
377	42.66	34.8933	50.4267	1.44517	0.531238	0.387607	0.657472		Agphd1
378	115.746	84.0661	147.425	1.75368	0.810388	0.243609	0.488012		Agps
379	0.515274	1.03055	0	0	#NAME?	0.699233	0.922142		Agr2
380	1.67345	0	3.34689	Inf	Inf	0.203043	0.433586		Agr3
381	796.744	454.724	1138.76	2.50429	1.3244	0.0136155	0.059775		Agrn
382	5.41758	8.90778	1.92739	0.216371	-2.20842	0.100234	0.265142		Agrp
383	20.4871	18.1834	22.7908	1.25338	0.32583	0.686624	0.91789		Agt
384	4548.66	5730.63	3366.69	0.58749	-0.767363	0.0494231	0.158844		Agtpbp1
385	0	0	0	NA	NA	NA	NA		Agtr1a
386	0	0	0	NA	NA	NA	NA		Agtr1b
387	455.589	268.628	642.549	2.39197	1.2582	0.0188142	0.0769316		Agtrap
388	0.257637	0.515274	0	0	#NAME?	0.969368	1		Agxt
389	0.257637	0.515274	0	0	#NAME?	0.969368	1		Agxt2
390	4192.07	4191.88	4192.27	1.00009	0.00013406	0.989189	1		Agxt2l2
391	3296.2	2771.93	3820.47	1.37827	0.462861	0.249515	0.496388		Ahctf1
392	3737.04	4825.23	2648.85	0.548958	-0.865233	0.0270314	0.101181		Ahcy
393	7264.54	6900.88	7628.2	1.10539	0.144562	0.735119	0.947367		Ahcyl1
394	815.927	791.884	839.971	1.06073	0.0850507	0.876084	1		Ahdc1
395	1005	1154.74	855.264	0.740657	-0.433122	0.315334	0.580331		Ahi1
396	2395.07	964.833	3825.31	3.96474	1.98723	0.000259562	0.00215223		Ahnak
397	844.201	30.7711	1657.63	53.8697	5.7514	5.50137e-30	5.01551e-28	UP	Ahnak2*
398	14.3779	0	28.7558	Inf	Inf	4.84667e-07	6.49137e-06		Ahr
399	6.5361	10.2332	2.83902	0.277433	-1.84979	0.17376	0.389526		Ahrr
400	2176.57	2436.29	1916.84	0.786787	-0.345954	0.37616	0.645193		Ahsa2
25458	0	0	0	NA	NA	NA	NA		aicda
401	1.17297	1.03055	1.31539	1.2764	0.352079	1	1		Aif1
402	719.386	473.728	965.043	2.03712	1.02653	0.0116515	0.0530425		Aif1l
403	2423.34	2438.43	2408.24	0.987621	-0.0179708	0.964665	1		Aifm1
404	726.04	719.893	732.188	1.01708	0.0244313	0.986817	1		Aifm2
405	50.6847	53.2993	48.0701	0.901891	-0.148975	0.860495	1		Aifm3
406	658.064	859.633	456.494	0.531034	-0.913125	0.024731	0.094707		Aig1
407	97.9025	98.7936	97.0113	0.98196	-0.0262637	0.957223	1		Aim1l
408	738.234	545.214	931.255	1.70805	0.772354	0.053931	0.169835		Aimp1
409	1109.52	891.003	1328.03	1.49049	0.575787	0.175243	0.39185		Aimp2
410	2367.25	2646.34	2088.15	0.789068	-0.341778	0.389322	0.659348		Aip
411	0	0	0	NA	NA	NA	NA		Aipl1
412	3.30777	5.30016	1.31539	0.248179	-2.01055	0.263821	0.51522		Aire
413	1017.13	802.49	1231.77	1.53493	0.618174	0.130863	0.319245		Ak3
414	619.798	487.48	752.116	1.54287	0.625613	0.138719	0.332593		Ak3l1
415	1729.89	1076.85	2382.93	2.21287	1.14592	0.0351112	0.123258		Akap1
416	941.473	987.184	895.761	0.90739	-0.140206	0.672559	0.910523		Akap10
417	3749.41	5384.24	2114.58	0.392735	-1.34837	0.00123426	0.00845615		Akap11
418	620.946	7.95024	1233.94	155.208	7.27806	7.46002e-37	1.01766e-34	UP	Akap12
419	1050.69	556.75	1544.63	2.77437	1.47216	0.00037877	0.00300795		Akap13
420	43.2092	46.3066	40.1118	0.866223	-0.207189	0.799965	0.99124		Akap14
421	2026.93	2346.91	1706.96	0.727322	-0.459335	0.238152	0.480513		Akap17a
422	331.595	556.75	106.44	0.191181	-2.38699	0.00186998	0.0120453		Akap17b
423	55.7339	0	111.468	Inf	Inf	7.23117e-18	2.83943e-16		Akap2
424	0.802369	0.588985	1.01575	1.72458	0.786246	1	1		Akap3
425	0.253938	0	0.507876	Inf	Inf	1	1		Akap4
426	45.8888	47.4073	44.3704	0.93594	-0.0955127	0.84199	1		Akap5
427	346.596	0.515274	692.678	1344.29	10.3926	8.74833e-39	1.32057e-36	UP	Akap6
428	74.4538	58.1586	90.7491	1.56037	0.641892	0.223148	0.460602		Akap7
429	3764.72	4834.45	2694.99	0.557457	-0.843068	0.0332506	0.118372		Akap8
430	1245.44	1580.68	910.194	0.575823	-0.796303	0.0429696	0.143123		Akap8l
431	826.074	705.625	946.523	1.3414	0.423737	0.336424	0.605232		Akirin1
432	1562.51	1558.93	1566.1	1.0046	0.00662682	0.972986	1		Akirin2
433	632.513	158.349	1106.68	6.98885	2.80505	1.01445e-10	2.11575e-09	UP	Akna
434	16.3399	30.2572	2.42254	0.0800647	-3.64269	0.000374088	0.00297368	DOWN	Aknad1
435	0	0	0	NA	NA	NA	NA		Akp3
436	11113.5	9391.6	12835.4	1.36669	0.450684	0.238346	0.480711		Akr1a1
437	15287	14234.8	16339.1	1.14783	0.198903	0.597384	0.855875		Akr1b1
438	9.84484	2.35594	17.3337	7.35746	2.87921	0.0134315	0.0591759		Akr1b10
439	0	0	0	NA	NA	NA	NA		Akr1b7
440	207.43	62.577	352.283	5.6296	2.49303	3.09491e-08	4.93898e-07	UP	Akr1b8
441	0	0	0	NA	NA	NA	NA		Akr1c1
442	0	0	0	NA	NA	NA	NA		Akr1c12l1
443	1.87533	0	3.75065	Inf	Inf	0.157222	0.364246		Akr1c13
444	1.81771	2.72379	0.911632	0.334693	-1.57909	0.586237	0.845762		Akr1c14
445	4.96192	0	9.92384	Inf	Inf	0.00448567	0.0250522		Akr1c18
446	66.0879	112.341	19.8349	0.17656	-2.50177	5.37821e-06	6.28858e-05	DOWN	Akr1c19
447	0	0	0	NA	NA	NA	NA		Akr1c2
448	1.35594	0.588985	2.1229	3.60434	1.84973	0.607128	0.862323		Akr1cl1
449	101.269	113.223	89.3145	0.78884	-0.342196	0.465687	0.740638		Akr1cl2
450	1.36745	0	2.7349	Inf	Inf	0.277569	0.533025		Akr1d1
451	486.703	465.04	508.366	1.09317	0.128511	0.76854	0.972076		Akr7a2
452	4.00232	5.37387	2.63078	0.48955	-1.03047	0.537897	0.802163		Akr7a3
453	7320.56	6745.94	7895.18	1.17036	0.226953	0.585588	0.844957		Akt1
454	1820.19	2197.04	1443.33	0.656945	-0.606156	0.119815	0.300288		Akt1s1
455	2469.63	2094.38	2844.89	1.35835	0.441852	0.285217	0.54332		Akt2
456	1058.93	1027.63	1090.23	1.06091	0.0853087	0.755444	0.961522		Aktip
33	1.77346	1.61953	1.92739	1.19009	0.251068	1	1		AL1A3_RAT
457	927.392	765.995	1088.79	1.42141	0.507318	0.203296	0.433825		Alad
458	0.761815	0	1.52363	Inf	Inf	0.605607	0.861125		Alb
459	252.092	378.456	125.729	0.332216	-1.58981	0.00484043	0.0266014		Alcam
460	1917.21	1883.88	1950.54	1.03538	0.0501667	0.885907	1		Aldh16a1
461	5012.48	5480.78	4544.18	0.829113	-0.27036	0.478868	0.751882		Aldh18a1
462	202.694	398.2	7.18894	0.0180536	-5.79157	2.18918e-15	6.95102e-14	DOWN	Aldh1a1
463	3.64653	0	7.29306	Inf	Inf	0.0197572	0.0798616		Aldh1a2
464	0.294493	0.588985	0	0	#NAME?	0.969399	1		Aldh1b1
34	3929.39	2961.64	4897.15	1.65353	0.725547	0.0630196	0.18979		ALDH2_RAT
465	13.8764	0	27.7527	Inf	Inf	8.09453e-07	1.04978e-05		Aldh3a1
466	4472.75	4996.4	3949.1	0.79039	-0.339364	0.38486	0.654077		Aldh3a2
467	268.715	109.544	427.885	3.90605	1.96571	5.40157e-06	6.30788e-05		Aldh3b1
468	0	0	0	NA	NA	NA	NA		Aldh3b2
469	641.406	872.875	409.937	0.469641	-1.09037	0.00721716	0.036494		Aldh4a1
470	604.752	640.384	569.12	0.888717	-0.170205	0.622303	0.872832		Aldh5a1
471	909.621	1005.39	813.854	0.809492	-0.304911	0.430556	0.704281		Aldh6a1
472	4087.15	3350.53	4823.77	1.4397	0.525771	0.186861	0.409679		Aldh7a1
473	60.4142	27.8269	93.0016	3.34215	1.74078	0.0010197	0.00713482		Aldh8a1
474	3982.05	3917.9	4046.2	1.03275	0.0464854	0.91866	1		Aldh9a1
475	49061.1	63925	34197.1	0.534957	-0.902506	0.0403847	0.13684		Aldoa
476	0	0	0	NA	NA	NA	NA		Aldoal1
35	0.806067	1.10426	0.507876	0.459925	-1.12053	0.933357	1		ALDOB_RAT
477	550.093	805.681	294.505	0.365535	-1.45192	0.0312391	0.11307		Aldoc
478	382.037	251.682	512.392	2.03587	1.02565	0.255423	0.504221		Alg10
479	1186.56	1412.35	960.761	0.680256	-0.55585	0.166812	0.379121		Alg11
480	499.772	345.782	653.763	1.89068	0.918906	0.0716085	0.20886		Alg12
481	264.984	196.119	333.85	1.70228	0.767467	0.159312	0.367749		Alg13
482	637.257	641.943	632.571	0.9854	-0.0212186	0.960465	1		Alg14
483	1908.17	1533.82	2282.53	1.48813	0.573505	0.152624	0.356103		Alg2
484	519.875	415.5	624.251	1.50241	0.587279	0.196434	0.423846		Alg3
485	1347.69	1722	973.382	0.565262	-0.823009	0.043518	0.144306		Alg5
486	531.199	302.641	759.758	2.51043	1.32793	0.00130985	0.00890772		Alg6
487	592.722	522.24	663.203	1.26992	0.344739	0.395683	0.666627		Alg8
488	1630.2	1843.37	1417.03	0.768717	-0.379476	0.330191	0.598355		Alg9
489	279.937	559.471	0.403756	0.000721675	-10.4364	4.20135e-09	7.46834e-08	DOWN	Alk
490	668.574	900.567	436.581	0.484784	-1.04459	0.0102287	0.0479639		Alkbh2
491	1571.37	1565.36	1577.38	1.00768	0.011038	0.94038	1		Alkbh3
492	223.783	260.902	186.664	0.715455	-0.483067	0.266977	0.519429		Alkbh4
493	852.595	925.128	780.062	0.843194	-0.246064	0.500766	0.767557		Alkbh5
494	442.013	506.939	377.087	0.743851	-0.426914	0.564201	0.825612		Alkbh6
495	2.62933	1.10426	4.15441	3.76217	1.91156	0.401381	0.67327		Allc
496	1192.02	677.698	1706.34	2.51785	1.33219	0.00113249	0.0078112		Alms1
497	23.8774	25.6928	22.062	0.858683	-0.219802	0.830786	0.997456		Alox12
498	0	0	0	NA	NA	NA	NA		Alox12b
499	0	0	0	NA	NA	NA	NA		Alox12e
500	13.4133	21.8647	4.96192	0.226937	-2.13964	0.0165454	0.0695084		Alox15
501	0	0	0	NA	NA	NA	NA		Alox15b
502	1.01945	0.515274	1.52363	2.95693	1.5641	0.877874	1		Alox5
503	6.78518	0	13.5704	Inf	Inf	0.00065148	0.00482414		Alox5ap
504	342.537	601.229	83.8447	0.139456	-2.84212	1.95379e-10	3.9846e-09	DOWN	Aloxe3
505	1.61953	3.23906	0	0	#NAME?	0.167025	0.379324		Alpi
506	195.878	111.819	279.937	2.50349	1.32394	0.0122092	0.0550121		Alpk1
507	0.605634	0	1.21127	Inf	Inf	0.648029	0.888483		Alpk2
508	3.79305	4.34332	3.24277	0.746611	-0.421571	0.836746	1		Alpk3
509	4.08569	8.17137	0	0	#NAME?	0.00739273	0.0372152		Alpl
510	15.1099	25.7658	4.45404	0.172866	-2.53227	0.00321217	0.0189419		Alppl2
511	1190.56	942.349	1438.76	1.52678	0.610495	0.142172	0.338406		Als2
512	0	0	0	NA	NA	NA	NA		Als2cr12
513	1019.39	920.361	1118.42	1.2152	0.281191	0.491162	0.757938		Als2cr4
514	0	0	0	NA	NA	NA	NA		Alx1
515	35.8459	58.7461	12.9456	0.220366	-2.18203	0.000564472	0.00426212	DOWN	Alx3
516	0.294493	0.588985	0	0	#NAME?	0.969399	1		Alx4
517	27.4676	16.2683	38.6669	2.37682	1.24903	0.0827103	0.230962		Amac1
518	412.777	304.115	521.44	1.71462	0.777885	0.0467652	0.152214		Amacr
519	0	0	0	NA	NA	NA	NA		Ambn
520	0.201878	0	0.403756	Inf	Inf	1	1		Ambp
521	1309.33	1449.13	1169.53	0.807054	-0.309262	0.418871	0.691516		Ambra1
522	5215.78	6395.74	4035.83	0.631019	-0.664246	0.092936	0.251323		Amd1
523	0.802369	0.588985	1.01575	1.72458	0.786246	1	1		Amd1-ps2
524	0	0	0	NA	NA	NA	NA		Amdhd1
525	691.898	840.137	543.658	0.647106	-0.627926	0.284022	0.54225		Amdhd2
526	0	0	0	NA	NA	NA	NA		Amelx
527	4.65037	2.72379	6.57694	2.41463	1.2718	0.392402	0.662676		Amh
528	152.684	139.139	166.229	1.1947	0.256652	0.558049	0.81967		Amhr2
529	549.673	784.661	314.686	0.401047	-1.31816	0.0421504	0.141353		Amigo1
530	1750.77	1853.89	1647.64	0.888751	-0.17015	0.65656	0.896014		Ammecr1l
531	323.128	600.284	45.9727	0.0765848	-3.7068	1.32445e-06	1.67406e-05	DOWN	Amn
532	421.238	259.798	582.679	2.24282	1.16531	0.0237265	0.0918535		Amn1
533	4188.76	739.257	7638.26	10.3323	3.3691	5.04694e-15	1.52368e-13	UP	Amotl2
534	3.08659	0	6.17319	Inf	Inf	0.0350983	0.123258		Ampd1
535	4373.01	4975.59	3770.44	0.757787	-0.400135	0.293296	0.552606		Ampd2
536	2680.89	3850.79	1510.98	0.392383	-1.34967	0.000619208	0.00461861		Ampd3
537	1203.53	837.892	1569.18	1.87277	0.90517	0.0281562	0.104205		Amph
538	0.403756	0	0.807512	Inf	Inf	0.826252	0.993982		Amtn
539	0	0	0	NA	NA	NA	NA		Amy1a
540	0	0	0	NA	NA	NA	NA		Amy2
541	0	0	0	NA	NA	NA	NA		Amy2-3
542	191.4	101.884	280.917	2.75723	1.46322	0.00102492	0.00716862		Amz1
36	1558.02	1356.24	1759.8	1.29756	0.375796	0.314229	0.579031		AMZ2_RAT
543	5431.96	5097.38	5766.54	1.13128	0.17795	0.685799	0.917454		Anapc1
544	662.368	598.364	726.372	1.21393	0.279685	0.453882	0.730017		Anapc10
545	971.267	924.35	1018.18	1.10151	0.139486	0.688621	0.918707		Anapc13
546	4640.8	5041.39	4240.22	0.841081	-0.249683	0.525556	0.790093		Anapc2
547	1609.91	1128.71	2091.12	1.85267	0.889605	0.0614883	0.186337		Anapc4
548	2162.11	2330.29	1993.93	0.855656	-0.224898	0.578498	0.839014		Anapc7
549	0	0	0	NA	NA	NA	NA		Andpro
550	4.04392	0	8.08785	Inf	Inf	0.0204772	0.0820334		Ang
551	0	0	0	NA	NA	NA	NA		Ang2
552	786.035	683.239	888.831	1.30091	0.379519	0.355731	0.625109		Angel1
553	1421.46	1605.6	1237.32	0.770628	-0.375894	0.329001	0.596951		Angel2
554	1.92328	1.61953	2.22702	1.3751	0.459538	0.973614	1		Angpt1
555	256.797	510.456	3.13865	0.00614873	-7.3455	9.05543e-32	8.9179e-30	DOWN	Angpt2
556	38.4205	0.588985	76.252	129.463	7.0164	5.7615e-13	1.45348e-11	UP	Angpt4
557	0.807512	0	1.61502	Inf	Inf	0.524469	0.789039		Angptl1
558	3.23867	1.61953	4.8578	2.99951	1.58473	0.407155	0.678515		Angptl2
559	0	0	0	NA	NA	NA	NA		Angptl3
560	87.9656	4.04918	171.882	42.4486	5.40764	6.64238e-17	2.41751e-15	UP	Angptl4
561	570.089	738.681	401.497	0.543532	-0.879564	0.0316884	0.114269		Angptl6
562	110.169	11.1163	209.221	18.8211	4.23428	3.40307e-14	9.51e-13	UP	Ank1
563	416.9	673.271	160.528	0.23843	-2.06836	0.0935067	0.25231		Ank2
564	2429.27	442.5	4416.04	9.97975	3.319	1.98337e-14	5.70805e-13	UP	Ank3
565	1.46521	0	2.93041	Inf	Inf	0.228257	0.467687		Ankfn1
566	4409.19	7614.55	1203.83	0.158096	-2.66113	1.29874e-10	2.69342e-09	DOWN	Ankh
567	6219.7	5369.57	7069.82	1.31664	0.396866	0.348522	0.6165		Ankib1
568	0	0	0	NA	NA	NA	NA		Ankk1
569	841.706	378.747	1304.66	3.44468	1.78437	0.0170023	0.0710653		Ankle2
570	1612.57	1892.12	1333.02	0.704513	-0.505302	0.208322	0.440517		Ankmy2
571	447.51	10.9689	884.052	80.5964	6.33264	9.43234e-31	8.72894e-29	UP	Ankrd1
572	1593.07	1944.81	1241.32	0.638274	-0.647753	0.099744	0.264034		Ankrd10
573	2020.1	2142.65	1897.56	0.885617	-0.175246	0.605064	0.861125		Ankrd12
574	6416.05	5841.11	6990.99	1.19686	0.259254	0.523013	0.788781		Ankrd13a
575	672.084	597.911	746.257	1.24811	0.319741	0.427073	0.700292		Ankrd13b
576	615.759	952.897	278.622	0.292394	-1.77401	1.8254e-05	0.000194428		Ankrd13d
577	66.1864	79.4322	52.9406	0.666488	-0.585349	0.258509	0.508297		Ankrd16
578	3651.33	3609.21	3693.45	1.02334	0.0332855	0.967793	1		Ankrd17
579	3.5189	3.09164	3.94617	1.2764	0.352079	0.952126	1		Ankrd2
580	0	0	0	NA	NA	NA	NA		Ankrd22
581	45.3437	50.7966	39.8909	0.785306	-0.348674	0.575706	0.836019		Ankrd23
582	459.172	395.546	522.797	1.32171	0.402404	0.326135	0.593253		Ankrd24
583	390.831	466.13	315.531	0.676916	-0.562951	0.23116	0.471591		Ankrd27
584	2446.22	1494.08	3398.36	2.27454	1.18558	0.00404025	0.0229434		Ankrd28
585	952.266	907.11	997.422	1.09956	0.136926	0.736365	0.947562		Ankrd32
586	0	0	0	NA	NA	NA	NA		Ankrd33b
587	677.599	838.273	516.926	0.616655	-0.697464	0.0834314	0.232697		Ankrd34a
588	57.1989	114.398	0	0	#NAME?	3.50434e-10	6.93189e-09		Ankrd34b
589	2.98143	5.96285	0	0	#NAME?	0.0288901	0.106342		Ankrd34c
590	43.1646	72.1468	14.1824	0.196577	-2.34684	0.0190218	0.0775868		Ankrd35
591	723.193	369.565	1076.82	2.91375	1.54288	0.00291067	0.0174432		Ankrd37
592	301.028	356.24	245.816	0.690029	-0.535271	0.258047	0.507821		Ankrd39
593	2227.84	1473.94	2981.73	2.02296	1.01647	0.0346585	0.122243		Ankrd40
594	1670.5	1591.55	1749.45	1.09921	0.13647	0.806812	0.99124		Ankrd41
595	484.548	446.779	522.317	1.16907	0.225364	0.594924	0.853287		Ankrd42
596	149.756	142.958	156.554	1.09511	0.13107	0.906749	1		Ankrd44
597	15.4887	29.9617	1.01575	0.0339017	-4.8825	2.42424e-06	2.96643e-05	DOWN	Ankrd45
598	2865.21	3265.82	2464.59	0.754662	-0.406098	0.304063	0.565735		Ankrd46
599	624.306	712.62	535.991	0.752142	-0.410924	0.325875	0.592956		Ankrd49
600	3.09199	6.18399	0	0	#NAME?	0.0275132	0.102484		Ankrd5
601	2641.53	2772.22	2510.83	0.905711	-0.142877	0.789503	0.988205		Ankrd52
602	751.612	1004.87	498.351	0.495933	-1.01178	0.011675	0.0531145		Ankrd54
603	1.7712	0	3.54241	Inf	Inf	0.166609	0.378845		Ankrd55
604	0.809766	1.61953	0	0	#NAME?	0.487712	0.756929		Ankrd56
605	1801.4	2218.28	1384.52	0.62414	-0.680058	0.0828149	0.231219		Ankrd6
606	1.20982	1.10426	1.31539	1.1912	0.252411	1	1		Ankrd60
607	35.7858	28.4889	43.0827	1.51227	0.596711	0.455357	0.731575		Ankrd61
608	0.761815	0	1.52363	Inf	Inf	0.605607	0.861125		Ankrd7
609	242.341	277.311	207.37	0.747787	-0.419301	0.284147	0.542321		Ankrd9
610	893.723	1110.27	677.177	0.609923	-0.713301	0.0705679	0.206348		Anks1a
611	636.283	803.826	468.739	0.583134	-0.7781	0.0567713	0.176367		Anks3
612	322.691	170.64	474.742	2.78213	1.47619	0.000671682	0.00495184		Anks6
613	2264.29	2341.18	2187.39	0.934311	-0.0980258	0.826407	0.993982		Ankzf1
614	4161.81	1908.05	6415.58	3.36239	1.74949	5.90873e-05	0.000566746		Anln
615	3.58467	6.2577	0.911632	0.145682	-2.77911	0.134461	0.32504		Ano1
616	1914.16	2512.71	1315.6	0.523576	-0.93353	0.0198909	0.0802784		Ano10
617	0.807512	0	1.61502	Inf	Inf	0.524469	0.789039		Ano4
618	7463.65	12736.7	2190.61	0.171992	-2.53959	7.44094e-10	1.42594e-08	DOWN	Ano6
619	10.9775	1.10426	20.8507	18.8821	4.23895	0.000326293	0.00264248	UP	Ano7
620	4664.05	5160.21	4167.9	0.807699	-0.30811	0.434791	0.709158		Anp32a
621	4752.33	4072.39	5432.27	1.33393	0.415681	0.281646	0.538943		Anp32b
622	6488.94	6852.7	6125.18	0.893833	-0.161922	0.648269	0.888746		Anp32e
623	1.91177	2.20852	1.61502	0.731271	-0.451522	1	1		Anpep
37	0.201878	0	0.403756	Inf	Inf	1	1		ANS1B_RAT
624	165.4	1.61953	329.18	203.256	7.66716	3.06771e-27	2.39317e-25	UP	Antxr1
625	216.121	86.3519	345.889	4.00558	2.00201	7.85954e-06	8.95123e-05	UP	Anubl1
626	8120.74	86.6489	16154.8	186.44	7.54257	2.74588e-47	7.7797e-45	UP	Anxa1
627	1.26188	1.10426	1.41951	1.28549	0.362314	1	1		Anxa10
628	3524.29	3842.03	3206.55	0.834597	-0.260848	0.509671	0.775839		Anxa11
629	0	0	0	NA	NA	NA	NA		Anxa13
630	33233.8	17188.6	49278.9	2.86694	1.51951	0.000133828	0.00118547		Anxa2
631	27.9419	0	55.8838	Inf	Inf	1.77313e-11	3.96285e-10		Anxa3
632	4837.22	2750.5	6923.95	2.51734	1.3319	0.000819882	0.00589113		Anxa4
633	11293.7	3745.53	18841.8	5.03047	2.33069	1.12844e-08	1.89612e-07	UP	Anxa5
634	8261.85	5114.32	11409.4	2.23087	1.15761	0.00360999	0.0208733		Anxa6
635	5790.06	6142.99	5437.12	0.885093	-0.176099	0.655449	0.894993		Anxa7
636	59.666	58.9687	60.3633	1.02365	0.0337218	0.931848	1		Anxa8
637	1.09686	1.17797	1.01575	0.862291	-0.213754	1	1		Aoah
638	458.395	351.589	565.201	1.60756	0.684871	0.125285	0.309738		Aof1
639	4.64473	5.22645	4.06301	0.777394	-0.363281	0.821928	0.993982		Aox4
38	4741.39	7122.45	2360.33	0.331393	-1.59338	0.000345258	0.00277412		AP180_RAT
640	4300.09	4960.68	3639.5	0.73367	-0.446797	0.248965	0.49556		Ap1b1
641	3801.93	3725.91	3877.95	1.0408	0.0576985	0.919826	1		Ap1g1
642	2671.81	2894.13	2449.49	0.846365	-0.240649	0.552003	0.815487		Ap1m1
643	4342.68	3948.85	4736.52	1.19947	0.262397	0.489647	0.757307		Ap1s1
644	1887.69	1709.33	2066.06	1.2087	0.273455	0.468739	0.744164		Ap1s2
645	4826.1	5059.04	4593.17	0.907913	-0.139374	0.709511	0.930917		Ap2a1
646	4474.5	4487.72	4461.27	0.994107	-0.00852673	0.958914	1		Ap2a2
647	5238.26	4578.64	5897.88	1.28813	0.365276	0.419314	0.692067		Ap2b1
648	9150.21	7501.18	10799.2	1.43967	0.52574	0.188677	0.412336		Ap2m1
649	3551.07	4491.21	2610.92	0.581339	-0.782548	0.049097	0.158155		Ap2s1
650	2466.76	2194.34	2739.17	1.24829	0.319954	0.446248	0.721139		Ap3b1
651	8914.75	10158.1	7671.39	0.755199	-0.405071	0.285338	0.54332		Ap3d1
652	3110.58	2608.12	3613.03	1.3853	0.470197	0.225591	0.464084		Ap3m1
653	404.011	460.543	347.479	0.754498	-0.406411	0.31802	0.583507		Ap3m2
654	1310.85	1333.65	1288.04	0.965796	-0.0502091	0.901409	1		Ap3s1
655	1172.07	1224.03	1120.1	0.915093	-0.12801	0.751901	0.95864		Ap4b1
656	550.181	400.759	699.603	1.74569	0.8038	0.0609396	0.185284		Ap4e1
657	928.267	746.025	1110.51	1.48857	0.573926	0.158884	0.366944		Ap4m1
658	249.566	333.266	165.866	0.497699	-1.00666	0.0196025	0.0793405		Ap4s1
659	311.852	400.977	222.728	0.555462	-0.848239	0.253197	0.501438		Apba1
660	1.05631	0.588985	1.52363	2.58687	1.37121	0.874172	1		Apba2
661	2393.06	2660.16	2125.96	0.799184	-0.3234	0.403658	0.675183		Apba3
662	2661.92	3790.84	1532.99	0.404395	-1.30616	0.00105576	0.00736191		Apbb1
663	14.1834	1.03055	27.3362	26.526	4.72933	2.56807e-05	0.000266743	UP	Apbb1ip
664	135.031	79.7986	190.264	2.3843	1.25357	0.0920036	0.249461		Apbb2
665	949.502	1320.24	578.762	0.438376	-1.18976	0.0032728	0.01925		Apbb3
666	4520.75	4887.79	4153.71	0.849814	-0.234781	0.627673	0.876881		Apc
667	1770.26	3065.86	474.663	0.154822	-2.69132	5.80384e-06	6.7477e-05	DOWN	Apc2
39	29456.7	35592.4	23321	0.655226	-0.609935	0.122506	0.304791		APC5_RAT
668	0	0	0	NA	NA	NA	NA		Apcdd1
669	0	0	0	NA	NA	NA	NA		Apcs
670	3488.14	4056.55	2919.72	0.719756	-0.47442	0.231921	0.472777		Apeh
671	5108.32	5829.26	4387.37	0.752646	-0.409957	0.297712	0.557691		Apex1
672	0	0	0	NA	NA	NA	NA		Apex2
673	3527.63	3637.57	3417.69	0.939552	-0.0899548	0.808759	0.99124		Aph1a
674	1484.9	1712.73	1257.06	0.733955	-0.446236	0.270886	0.52501		Aph1b
675	6855.33	7400.72	6309.94	0.852611	-0.23004	0.554335	0.817083		Api5
676	445.171	390.543	499.798	1.27975	0.355863	0.373186	0.642119		Apip
677	0.91903	1.03055	0.807512	0.783576	-0.351854	1	1		Apln
678	23.5392	19.9504	27.128	1.35978	0.443368	0.501804	0.768373		Aplnr
679	0	0	0	NA	NA	NA	NA		Apoa2
680	0	0	0	NA	NA	NA	NA		Apoa4
681	3.66263	2.87121	4.45404	1.55128	0.633455	0.726695	0.943899		Apoa5
682	1.20612	0.588985	1.82326	3.0956	1.63022	0.726569	0.943817		Apob
683	7.16898	12.5147	1.82326	0.14569	-2.77903	0.0222624	0.0875088		Apob48r
684	0.201878	0	0.403756	Inf	Inf	1	1		Apobec1
685	24.5548	28.8581	20.2514	0.701758	-0.510955	0.469274	0.744756		Apobec2
686	594.357	752.444	436.271	0.579804	-0.786362	0.0549502	0.172308		Apobec3f
687	0.455816	0	0.911632	Inf	Inf	0.810334	0.99124		Apobec4
688	0.511575	0.515274	0.507876	0.985644	-0.0208611	1	1		Apoc1
689	0	0	0	NA	NA	NA	NA		Apoc2
690	0	0	0	NA	NA	NA	NA		Apoc4
691	62.8244	90.3288	35.32	0.391016	-1.3547	0.0112548	0.051701		Apoe
692	0	0	0	NA	NA	NA	NA		Apof
693	0.588985	1.17797	0	0	#NAME?	0.684125	0.916813		Apoh
694	54.0224	7.21454	100.83	13.976	3.80488	0.00190082	0.0121971		Apol11a
695	12.0904	5.15344	19.0274	3.69218	1.88447	0.0339214	0.12025		Apol3
696	671.773	205.394	1138.15	5.5413	2.47022	5.823e-09	1.0155e-07	UP	Apol9a
697	178.917	16.0486	341.786	21.2969	4.41257	4.43436e-17	1.63326e-15	UP	Apold1
698	25.0236	32.0228	18.0244	0.562862	-0.829147	0.201775	0.431579		Apom
699	0.253938	0	0.507876	Inf	Inf	1	1		Apon
700	2.65043	5.30087	0	0	#NAME?	0.319214	0.585057		Apoo
701	2381.18	3789.04	973.316	0.256877	-1.96085	2.95647e-06	3.55394e-05		Apool
702	23911.4	37120.3	10702.4	0.288317	-1.79427	7.18319e-06	8.2114e-05		App
703	1420.76	1190	1651.51	1.38782	0.472818	0.301413	0.562295		Appbp2
704	1748.71	1662.17	1835.26	1.10414	0.142921	0.755624	0.961684		Appl1
705	1147.13	887.664	1406.59	1.5846	0.66412	0.101924	0.268187		Appl2
706	3325.86	4082.05	2569.66	0.629502	-0.667717	0.100808	0.266186		Aprt
707	266.174	178.594	353.754	1.98078	0.986065	0.0222674	0.0875088		Aptx
708	6.86485	2.28223	11.4475	5.01592	2.32651	0.0607127	0.184814		Aqp1
709	130.431	66.9182	193.944	2.89822	1.53517	0.000927634	0.00657809		Aqp11
710	0.201878	0	0.403756	Inf	Inf	1	1		Aqp12a
711	1.08536	1.76696	0.403756	0.228504	-2.12971	0.719741	0.939454		Aqp2
712	0.709754	0	1.41951	Inf	Inf	0.616449	0.867134		Aqp3
713	1.28818	2.57637	0	0	#NAME?	0.401796	0.673597		Aqp4
714	178.001	354.686	1.31539	0.0037086	-8.07491	6.17165e-30	5.55693e-28	DOWN	Aqp5
715	2.02514	0	4.05029	Inf	Inf	0.125554	0.309988		Aqp6
716	0.201878	0	0.403756	Inf	Inf	1	1		Aqp7
717	0.754007	1.10426	0.403756	0.365635	-1.45152	0.932437	1		Aqp8
718	1.16557	0	2.33114	Inf	Inf	0.358967	0.627026		Aqp9
719	4245.93	3802.81	4689.05	1.23305	0.302228	0.455961	0.731827		Aqr
720	0	0	0	NA	NA	NA	NA		Ar
721	2803.67	3210.89	2396.45	0.746353	-0.42207	0.279014	0.535186		Araf
722	1148.61	2188.27	108.939	0.049783	-4.3282	2.27884e-21	1.15294e-19	DOWN	Arc
723	11828.7	10566	13091.4	1.23901	0.309184	0.438097	0.712616		Arcn1
724	466.134	405.191	527.077	1.30081	0.379414	0.312552	0.576849		Ard1a
725	1.46521	0	2.93041	Inf	Inf	0.228257	0.467687		Ard1b
726	0	0	0	NA	NA	NA	NA		Areg
727	12534.4	11726.4	13342.5	1.13782	0.186273	0.634029	0.878908		Arf1
728	919.633	1142.03	697.231	0.610517	-0.711897	0.0787253	0.223219		Arf2
729	11119.3	13668.2	8570.41	0.627031	-0.673392	0.0843415	0.234026		Arf3
730	11347.4	7634.23	15060.5	1.97276	0.980219	0.0126726	0.0565902		Arf4
731	5746.01	5307.97	6184.05	1.16505	0.220391	0.580252	0.840257		Arf5
732	2116.63	2129.57	2103.69	0.987846	-0.0176422	0.932376	1		Arf6
733	1223.15	844.681	1601.63	1.89613	0.923061	0.0661834	0.19665		Arfgap1
734	3801.36	4686.06	2916.65	0.62241	-0.684063	0.0861198	0.237654		Arfgap2
735	24.4874	13.2511	35.7237	2.69591	1.43077	0.032208	0.11569		Arfgap3
736	2787.82	1972.66	3602.98	1.82646	0.869049	0.0342279	0.121103		Arfgef1
737	2913.92	3224.78	2603.06	0.807205	-0.308993	0.455809	0.731827		Arfgef2
738	1506.56	1317.44	1695.69	1.28711	0.364134	0.368383	0.637544		Arfip1
739	2475.13	2365.1	2585.16	1.09304	0.128351	0.742964	0.951803		Arfip2
740	755.123	819.364	690.882	0.843193	-0.246065	0.574486	0.835023		Arfrp1
741	0.605634	0	1.21127	Inf	Inf	0.648029	0.888483		Arg1
742	642.332	97.3222	1187.34	12.2001	3.60882	1.09614e-15	3.61117e-14	UP	Arg2
743	1246.17	1214.08	1278.26	1.05286	0.0743185	0.854451	1		Arglu1
744	3328.86	3396.85	3260.87	0.959967	-0.0589435	0.880383	1		Arhgap1
745	553.225	591.361	515.09	0.871024	-0.199215	0.614402	0.867134		Arhgap10
746	5293.92	4072.63	6515.22	1.59976	0.677854	0.0871972	0.23963		Arhgap11a
747	780.692	639.872	921.512	1.44015	0.526221	0.198965	0.427274		Arhgap12
748	0.257637	0.515274	0	0	#NAME?	0.969368	1		Arhgap15
749	1.21127	0	2.42254	Inf	Inf	0.442452	0.716955		Arhgap20
750	979.403	469	1489.81	3.17656	1.66746	0.0129962	0.0576161		Arhgap21
751	965.867	1261.13	670.601	0.531745	-0.911195	0.0231103	0.0899786		Arhgap22
752	664.58	958.253	370.907	0.387066	-1.36935	0.00148398	0.00988392		Arhgap23
753	59.5542	0.515274	118.593	230.156	7.84647	3.00606e-13	7.80811e-12	UP	Arhgap24
754	1.36745	0	2.7349	Inf	Inf	0.277569	0.533025		Arhgap25
755	523.071	851.637	194.505	0.22839	-2.13043	0.0836819	0.232898		Arhgap26
756	86.4689	51.752	121.186	2.34166	1.22753	0.0617399	0.186822		Arhgap27
757	194.356	336.057	52.6537	0.156681	-2.6741	6.78668e-09	1.17135e-07	DOWN	Arhgap28
758	1428.92	690.369	2167.47	3.13958	1.65057	5.85105e-05	0.000561798		Arhgap29
759	4.49774	5.15344	3.84205	0.74553	-0.423662	0.920332	1		Arhgap30
760	72.6912	76.2661	69.1163	0.906252	-0.142016	0.809691	0.99124		Arhgap4
761	1860.33	6.62555	3714.04	560.563	9.13073	4.24112e-52	2.16957e-49	UP	Arhgap42
762	2025.34	976.561	3074.13	3.14791	1.6544	6.38474e-05	0.00060923		Arhgap5
763	226.284	194.569	257.999	1.32601	0.407087	0.305797	0.568041		Arhgap8
764	2.61413	1.17797	4.05029	3.43836	1.78172	0.402702	0.67438		Arhgap9
40	2947.1	3383.67	2510.52	0.741953	-0.430601	0.249224	0.495863		ARHGB_RAT
765	10493	9483.68	11502.3	1.21285	0.278399	0.464	0.739755		Arhgdia
766	1555.16	5.88914	3104.43	527.145	9.04206	2.60232e-50	1.06498e-47	UP	Arhgdib
767	677.494	1277.34	77.6461	0.0607872	-4.04009	1.72108e-15	5.55088e-14	DOWN	Arhgdig
768	4563.69	5727.55	3399.82	0.59359	-0.752461	0.0551899	0.172648		Arhgef1
769	2232.05	1659.33	2804.78	1.69031	0.757289	0.201376	0.430926		Arhgef12
770	5.63755	6.62555	4.64956	0.701762	-0.510947	0.798274	0.990763		Arhgef15
771	1836.3	1554.11	2118.5	1.36316	0.44695	0.281793	0.539		Arhgef18
772	291.608	131.921	451.295	3.42094	1.77439	0.000391835	0.00309834		Arhgef19
773	1179.09	796.309	1561.88	1.9614	0.971883	0.0583852	0.179683		Arhgef2
774	1625.55	2632.76	618.34	0.234864	-2.0901	3.95366e-07	5.36811e-06	DOWN	Arhgef3
775	184.552	200.308	168.797	0.842685	-0.246935	0.541886	0.805659		Arhgef4
776	3.76489	6.11028	1.41951	0.232315	-2.10585	0.206836	0.438382		Arhgef5
777	80.3335	16.1953	144.472	8.92059	3.15714	7.34807e-05	0.000689499	UP	Arhgef6
778	1762.85	1841.6	1684.1	0.914476	-0.128982	0.736848	0.947876		Arhgef7
779	106.08	128.458	83.7024	0.651592	-0.617959	0.230404	0.470464		Arhgef9
41	856.369	624.577	1088.16	1.74224	0.800941	0.0404916	0.137151		ARHL1_RAT
780	3119.39	3432.39	2806.38	0.817617	-0.290503	0.424588	0.697695		Arid1a
781	1843.47	1956.58	1730.36	0.884376	-0.177268	0.753048	0.959865		Arid2
782	324.467	319.195	329.739	1.03303	0.0468858	0.98107	1		Arid3a
783	507.654	550.578	464.729	0.844074	-0.244559	0.549599	0.813317		Arid3b
784	14.2431	8.83407	19.6522	2.22459	1.15354	0.175738	0.392624		Arid3c
785	916.275	1029.81	802.736	0.779497	-0.359385	0.343995	0.611428		Arid4a
786	1006.64	1046.89	966.378	0.92309	-0.115457	0.751419	0.958344		Arid4b
787	61.284	29.1523	93.4157	3.2044	1.68006	0.00188101	0.0121117		Arid5a
788	582.57	127.718	1037.42	8.12273	3.02196	1.26085e-11	2.85608e-10	UP	Arid5b
789	3261.06	3213.17	3308.96	1.02981	0.0423803	0.976398	1		Arih1
790	3550.63	4595.16	2506.1	0.545379	-0.87467	0.0256531	0.0973877		Arih2
791	3908.8	3021.06	4796.55	1.5877	0.666941	0.0784907	0.222725		Arl1
792	317.256	405.259	229.254	0.565697	-0.821899	0.0536931	0.169201		Arl10
793	1.06145	0	2.1229	Inf	Inf	0.37992	0.648554		Arl11
794	0	0	0	NA	NA	NA	NA		Arl13a
795	915.763	1396.53	434.993	0.311481	-1.68278	4.49754e-05	0.000443873		Arl2
796	4853.6	5403.74	4303.45	0.796384	-0.328465	0.403303	0.674933		Arl2bp
797	1708.65	1836.11	1581.2	0.861168	-0.215633	0.612484	0.86676		Arl3
798	700.53	207.896	1193.16	5.73923	2.52086	3.0218e-09	5.46654e-08	UP	Arl4a
799	21.2754	42.5508	0	0	#NAME?	3.79576e-10	7.46824e-09		Arl4c
800	926.089	1472.13	380.049	0.258163	-1.95365	2.59415e-06	3.15339e-05		Arl4d
42	776.896	623.379	930.412	1.49253	0.577761	0.154534	0.359512		ARL5A_RAT
801	117.148	54.4007	179.896	3.30687	1.72547	0.00901951	0.0436196		Arl5b
802	14.0786	13.9875	14.1696	1.01302	0.0186637	0.984212	1		Arl5c
803	12954.6	17261.6	8647.57	0.500971	-0.9972	0.012324	0.0554774		Arl6ip1
804	1753.25	2123.52	1382.99	0.651272	-0.618667	0.148643	0.34956		Arl6ip4
805	2909.88	1539.12	4280.63	2.78121	1.47571	0.000185549	0.00159751		Arl6ip5
806	935.979	859.331	1012.63	1.17839	0.236819	0.579142	0.839338		Arl6ip6
807	2346.39	2645.51	2047.27	0.773865	-0.369846	0.342897	0.610533		Arl8a
808	3405.71	2729.66	4081.77	1.49534	0.580475	0.141053	0.336785		Arl8b
809	0.911632	0	1.82326	Inf	Inf	0.477004	0.750531		Arl9
43	913.868	920.74	906.996	0.985073	-0.0216976	0.939413	1		ARLY_RAT
810	1632.75	1623.99	1641.51	1.01079	0.0154879	0.996561	1		Armc1
811	806.766	422.565	1190.97	2.81843	1.49489	0.000188397	0.0016175		Armc10
812	16.6967	4.8586	28.5348	5.87305	2.55411	0.00226176	0.0141004		Armc2
813	0.455816	0	0.911632	Inf	Inf	0.810334	0.99124		Armc4
814	912.588	1090.41	734.765	0.673842	-0.569517	0.1478	0.34771		Armc5
815	985.194	1716.61	253.779	0.147837	-2.75792	1.86221e-10	3.81112e-09	DOWN	Armc7
816	1076.49	1269.08	883.91	0.696496	-0.521812	0.184687	0.406664		Armc8
817	865.62	900.777	830.464	0.921941	-0.117253	0.769348	0.972765		Armc9
818	732.008	750.163	713.853	0.951598	-0.0715762	0.885593	1		Armcx1
819	3563.21	3252.1	3874.31	1.19132	0.252566	0.530832	0.795363		Armcx3
820	1104.45	986.45	1222.44	1.23924	0.309451	0.464481	0.739755		Arnt
821	5265.86	9898.94	632.782	0.0639242	-3.96749	2.1021e-19	9.23919e-18	DOWN	Arnt2
822	1247.08	1265.62	1228.53	0.970698	-0.0429049	0.898061	1		Arntl
823	5237.14	2376.44	8097.85	3.40755	1.76874	0.0021703	0.0136132		Arpc1b
824	9225.41	9546.08	8904.74	0.932816	-0.100336	0.807419	0.99124		Arpc2
825	5946.57	6144.54	5748.61	0.935564	-0.0960913	0.816187	0.993982		Arpc3
826	3225.07	2230.85	4219.29	1.89133	0.919405	0.0190077	0.0775467		Arpc4
827	7062.83	6215.18	7910.48	1.27277	0.347969	0.367528	0.637385		Arpc5
828	2604.72	3033.94	2175.5	0.717055	-0.479844	0.236621	0.4787		Arpc5l
829	13.0551	16.7857	9.32456	0.555506	-0.848126	0.627559	0.876881		Arpc5l2
830	41.5025	74.5006	8.50433	0.114151	-3.13098	7.74089e-07	1.01032e-05	DOWN	Arpm1
831	1079.57	675.361	1483.79	2.19703	1.13555	0.0302693	0.110516		Arpp19
832	18.5323	0	37.0646	Inf	Inf	1.65985e-08	2.7366e-07		Arpp21
833	39.4343	30.3288	48.5398	1.60045	0.678478	0.483364	0.754696		Arr3
834	370.141	265.23	475.053	1.7911	0.840846	0.294692	0.55378		Arrb1
44	993.345	1504.29	482.396	0.320679	-1.6408	5.20435e-05	0.000506304		ARRB2_RAT
45	0	0	0	NA	NA	NA	NA		ARRD_RAT
835	1583.79	2002.48	1165.11	0.581833	-0.781323	0.0499543	0.160272		Arrdc1
836	319.639	485.876	153.403	0.315725	-1.66326	0.000113033	0.00102034		Arrdc2
837	215.251	159.894	270.607	1.69241	0.75908	0.165113	0.376747		Arrdc4
838	675.563	609.325	741.8	1.21741	0.28382	0.439911	0.714346		Arsa
839	2177.98	1651.13	2704.83	1.63816	0.71208	0.0766774	0.219359		Arsb
840	1143.23	431.024	1855.43	4.30469	2.10591	4.19983e-07	5.67871e-06	UP	Arse
841	113.399	77.2981	149.5	1.93407	0.951637	0.129999	0.317599		Arsg
842	0.713453	0.515274	0.911632	1.76922	0.823114	1	1		Arsi
843	15.4914	0	30.9828	Inf	Inf	1.87093e-07	2.66062e-06		Arsj
844	155.843	143.33	168.355	1.17459	0.23216	0.610868	0.865364		Arsk
845	1.11351	0	2.22702	Inf	Inf	0.369079	0.637544		Art1
846	0	0	0	NA	NA	NA	NA		Art2
847	5.20805	1.10426	9.31184	8.43266	3.07599	0.0444112	0.146494		Art3
848	0.859572	0	1.71914	Inf	Inf	0.490177	0.757307		Art4
849	1.00425	0.588985	1.41951	2.41009	1.26909	0.879445	1		Art5
850	39.4476	40.7108	38.1844	0.937943	-0.0924284	0.908037	1		Artn
851	631.1	900.124	362.075	0.40225	-1.31383	0.00143018	0.00957405		Arv1
852	1050.83	1342.34	759.33	0.565677	-0.821949	0.0509077	0.162561		Arvcf
46	0	0	0	NA	NA	NA	NA		ARX_RAT
853	328.097	80.8327	575.36	7.11792	2.83145	0.000116556	0.00104912	UP	As3mt
854	2206.16	835.703	3576.62	4.27977	2.09753	0.0012418	0.00850465	UP	Asah1
855	293.493	0.515274	586.471	1138.17	10.1525	1.26411e-36	1.67481e-34	UP	Asah2
856	17.7233	1.10426	34.3424	31.1	4.95884	2.06112e-06	2.5647e-05	UP	Asam
857	905.148	823.826	986.47	1.19742	0.259935	0.575762	0.836019		Asap1
858	70.2496	40.8547	99.6444	2.43899	1.28629	0.172521	0.387693		Asap2
859	320.626	350.78	290.473	0.828077	-0.272163	0.475888	0.750531		Asb1
860	1.36745	0	2.7349	Inf	Inf	0.277569	0.533025		Asb10
861	0.455816	0	0.911632	Inf	Inf	0.810334	0.99124		Asb11
862	3.43829	0	6.87658	Inf	Inf	0.0222131	0.0874095		Asb12
863	275.65	351.364	199.937	0.56903	-0.813423	0.144064	0.341889		Asb13
864	46.2881	25.5447	67.0316	2.62409	1.39182	0.0144065	0.0623526		Asb14
865	3.78999	0	7.57997	Inf	Inf	0.0545079	0.171212		Asb15
866	2.23442	1.03055	3.43829	3.33637	1.73828	0.494928	0.76158		Asb16
867	801.515	7.06711	1595.96	225.83	7.81909	5.75344e-41	1.03878e-38	UP	Asb2
868	4.05029	0	8.10057	Inf	Inf	0.0122081	0.0550121		Asb4
869	1.51727	0	3.03453	Inf	Inf	0.221377	0.458231		Asb5
870	902.825	1134.22	671.434	0.59198	-0.75638	0.0582935	0.179499		Asb6
871	296.393	282.165	310.62	1.10085	0.138613	0.85258	1		Asb7
872	1626.31	2218.1	1034.53	0.466402	-1.10035	0.00643867	0.0334767		Asb8
873	23.5208	47.0416	0	0	#NAME?	6.74588e-11	1.43787e-09		Asb9
874	1150.97	1341.1	960.842	0.71646	-0.481042	0.244989	0.489925		Ascc1
875	1677.57	1639.82	1715.33	1.04604	0.0649446	0.869396	1		Ascc2
876	10205.8	9920.04	10491.5	1.0576	0.0807999	0.875852	1		Ascc3l1
877	518.702	1013.91	23.4942	0.0231719	-5.43148	8.19679e-19	3.42295e-17	DOWN	Ascl1
878	7.49938	12.368	2.63078	0.212709	-2.23305	0.0621931	0.187793		Ascl2
879	7.20043	6.40442	7.99645	1.24858	0.320293	0.852887	1		Ascl4
880	1328.8	1431.12	1226.49	0.857015	-0.222607	0.575052	0.835384		Asf1a
881	1059.63	884.736	1234.53	1.39536	0.480638	0.213363	0.447431		Asf1b
882	1.56933	0	3.13865	Inf	Inf	0.214903	0.44878		Asgr1
883	0.507876	0	1.01575	Inf	Inf	0.796084	0.989104		Asgr2
884	3879.57	5105.27	2653.87	0.519828	-0.943893	0.0168327	0.0705328		Ash2l
47	0	0	0	NA	NA	NA	NA		ASIP_RAT
885	48.4153	33.862	62.9686	1.85956	0.894963	0.17865	0.397153		Asmt
886	1823.09	1406.91	2239.27	1.59163	0.670504	0.106319	0.276082		Asna1
887	7530.89	8495.33	6566.44	0.772947	-0.371559	0.352016	0.62		Asns
888	2113.69	2314.17	1913.22	0.82674	-0.274494	0.500724	0.767557		Asnsd1
889	26.2621	0	52.5241	Inf	Inf	4.80986e-11	1.036e-09		Aspa
890	3.82805	7.6561	0	0	#NAME?	0.0102692	0.0481108		Aspdh
891	309.682	286.369	332.995	1.16281	0.217621	0.620018	0.87043		Aspg
892	0	0	0	NA	NA	NA	NA		Asphd2
893	3638.98	2723.04	4554.92	1.67273	0.742205	0.067122	0.198669		Aspm
894	5.39842	1.69324	9.1036	5.37643	2.42665	0.0796009	0.22494		Aspn
895	800.142	691.638	908.647	1.31376	0.393702	0.280592	0.5375		Aspscr1
896	1457.58	1537.06	1378.1	0.896582	-0.157492	0.713454	0.934341		Asrgl1
897	7849.19	1354.94	14343.4	10.586	3.40409	1.71721e-15	5.54811e-14	UP	Ass1
898	73.621	79.9489	67.2931	0.841701	-0.24862	0.692664	0.919909		Aste1
899	5.55445	10.601	0.507876	0.0479082	-4.38358	0.00715922	0.0362708		Astl
900	2.93678	0	5.87355	Inf	Inf	0.0435867	0.144343		Asz1
48	7313.88	9196.32	5431.43	0.590609	-0.759725	0.0914317	0.248349		AT5G3_RAT
901	2957.27	3133.46	2781.09	0.887548	-0.172103	0.671874	0.909863		Atad1
902	687.284	436.186	938.382	2.15134	1.10523	0.0356632	0.124554		Atad3a
903	509.431	327.364	691.498	2.11232	1.07883	0.183107	0.404209		Atad5
49	141.052	134.717	147.387	1.09405	0.129682	0.788146	0.987139		ATBD4_RAT
904	187.389	369.113	5.66531	0.0153484	-6.02576	1.1706e-24	7.64462e-23	DOWN	Atcay
905	3502.03	3575.08	3428.98	0.959135	-0.0601945	0.831788	0.998188		Ate1
906	2813.19	3096.77	2529.61	0.816852	-0.291853	0.449531	0.725044		Atf1
907	1112.53	1042.69	1182.37	1.13396	0.181365	0.688663	0.918707		Atf2
908	123.161	43.3609	202.961	4.68073	2.22673	0.000429046	0.00334376	UP	Atf3
909	13225.2	16909.7	9540.7	0.564213	-0.825688	0.0386791	0.132573		Atf4
910	16174.7	13271.5	19077.9	1.43751	0.523571	0.17715	0.394676		Atf5
911	2750.58	2601.99	2899.17	1.11421	0.156025	0.770452	0.973559		Atf6
912	4400.9	5150.53	3651.27	0.708912	-0.496322	0.199872	0.428553		Atf6b
913	672.26	411.428	933.092	2.26794	1.18138	0.0083103	0.0409205		Atf7
914	0.253938	0	0.507876	Inf	Inf	1	1		Atf7ip2
915	107.516	111.899	103.134	0.92167	-0.117678	0.866432	1		Atg10
916	1653.35	2253	1053.7	0.467685	-1.09639	0.00684873	0.035074		Atg12
917	1583.03	1718.35	1447.71	0.8425	-0.247251	0.50409	0.769761		Atg13
918	497.551	562.803	432.299	0.768117	-0.380602	0.354207	0.622966		Atg14
919	1794.08	2197.48	1390.69	0.632856	-0.660051	0.097599	0.259888		Atg16l1
920	635.944	427.633	844.255	1.97425	0.981306	0.0186807	0.0766031		Atg16l2
921	1631.67	1912.84	1350.5	0.706019	-0.502221	0.184281	0.405987		Atg2a
922	2987.12	1716.38	4257.85	2.48071	1.31076	0.00105316	0.00734661		Atg3
923	1868.01	2416.79	1319.24	0.545864	-0.873388	0.0302055	0.110326		Atg4b
924	284.318	251.035	317.601	1.26517	0.339329	0.425327	0.698175		Atg4c
925	1260.03	1222.36	1297.69	1.06163	0.0862867	0.819874	0.993982		Atg5
926	560.007	543.809	576.205	1.05957	0.0834818	0.856795	1		Atg7
927	2809.41	3956.25	1662.58	0.420241	-1.25071	0.00161268	0.0106244		Atg9a
928	113.116	23.7784	202.453	8.51415	3.08986	2.07574e-05	0.000218689	UP	Atg9b
929	682.802	468.573	897.031	1.91439	0.936885	0.0458946	0.150309		Athl1
930	5904.19	6617.61	5190.77	0.784388	-0.350361	0.374895	0.644096		Atic
931	1129.16	1935.11	323.213	0.167026	-2.58185	8.78635e-10	1.66814e-08	DOWN	Atl1
932	1932.83	2103.23	1762.43	0.837963	-0.255042	0.512434	0.778856		Atl2
933	1816.32	1081.76	2550.89	2.35809	1.23762	0.00280179	0.0169007		Atl3
934	3062.42	2751.1	3373.75	1.22633	0.294346	0.687808	0.918707		Atm
935	758.468	1049.1	467.84	0.445945	-1.16506	0.00348121	0.020288		Atmin
936	3351.45	2913.28	3789.61	1.30081	0.379406	0.368418	0.637544		Atn1
50	434.383	259.502	609.264	2.34782	1.23132	0.0026058	0.015943		ATNG_RAT
937	0	0	0	NA	NA	NA	NA		Atoh1
938	3.39669	5.37387	1.41951	0.26415	-1.92057	0.261099	0.511437		Atoh7
939	139.136	105.126	173.147	1.64704	0.719878	0.10558	0.274743		Atoh8
940	1927.83	2635.33	1220.34	0.463071	-1.11069	0.0623324	0.188152		Atox1
941	303.378	63.3822	543.373	8.57297	3.09979	2.17798e-11	4.83832e-10	UP	Atp10a
942	12.4048	0	24.8096	Inf	Inf	2.82421e-06	3.4083e-05		Atp10b
943	201.88	62.5728	341.187	5.45264	2.44695	1.34625e-07	1.95217e-06	UP	Atp10d
944	6815.78	9749.35	3882.21	0.398202	-1.32843	0.0251806	0.0960515		Atp11a
945	3198.97	3035.04	3362.9	1.10802	0.147987	0.745951	0.954209		Atp11b
946	380.1	83.3318	676.869	8.12257	3.02194	0.000440165	0.00341165	UP	Atp11c-ps1
947	0.455816	0	0.911632	Inf	Inf	0.810334	0.99124		Atp12a
948	4168.02	4964.77	3371.27	0.679039	-0.558434	0.14613	0.34484		Atp13a1
949	3.19071	0	6.38143	Inf	Inf	0.0331065	0.117951		Atp13a4
950	12.2613	0	24.5227	Inf	Inf	3.71703e-06	4.42488e-05		Atp13a5
951	2.26613	1.69324	2.83902	1.67667	0.745602	0.841386	1		Atp1a2
952	542.717	1066.12	19.3143	0.0181165	-5.78655	8.73151e-29	7.41011e-27	DOWN	Atp1a3
953	21531.3	11792.7	31269.9	2.65164	1.40688	0.000414937	0.00325724		Atp1b1
954	255.434	476.526	34.3424	0.0720683	-3.79449	2.61401e-15	8.10431e-14	DOWN	Atp1b2
955	5935.62	7134.87	4736.38	0.663836	-0.5911	0.132793	0.322457		Atp1b3
956	5.06797	3.97547	6.16046	1.54962	0.631912	0.699268	0.922142		Atp1b4
957	12459.6	10899.1	14020.1	1.28635	0.363279	0.378794	0.648194		Atp2a2
958	35.5975	11.1163	60.0787	5.40456	2.43418	0.0106761	0.0494992		Atp2a3
959	2616.02	1668.99	3563.05	2.13485	1.09414	0.00785322	0.0390984		Atp2b1
960	244.965	488.51	1.41951	0.00290579	-8.42685	2.71351e-12	6.50677e-11	DOWN	Atp2b2
961	141.141	276.421	5.86083	0.0212025	-5.55962	0.000337244	0.00271446	DOWN	Atp2b3
962	633.089	1180.84	85.3429	0.0722733	-3.79039	0.0181312	0.0747657		Atp2b4
963	5470.41	6751.56	4189.26	0.620488	-0.688524	0.0730093	0.212072		Atp2c1
964	81.8594	159.161	4.55816	0.0286388	-5.12589	4.08807e-16	1.40721e-14	DOWN	Atp4a
965	0.253938	0	0.507876	Inf	Inf	1	1		Atp4b
966	11380.9	10519	12242.9	1.16388	0.218946	0.514298	0.780688		Atp5a1
967	46751.5	51876.7	41626.3	0.802408	-0.317592	0.415383	0.688046		Atp5b
968	4060.82	5044.74	3076.9	0.609923	-0.713302	0.0739423	0.21367		Atp5c1
969	7242.13	8756.73	5727.53	0.654072	-0.612479	0.12233	0.304476		Atp5d
970	1345.55	1972.6	718.511	0.364246	-1.45701	0.00166842	0.0109422		Atp5e
971	7432.46	8447.88	6417.04	0.759603	-0.396682	0.320005	0.585912		Atp5f1
972	5148.65	6901.02	3396.28	0.492142	-1.02285	0.0104023	0.0485354		Atp5g1
973	7557.94	9430.22	5685.67	0.60292	-0.729962	0.12268	0.305102		Atp5g2
974	3060.92	3411.45	2710.4	0.794501	-0.331879	0.510216	0.776348		Atp5h
975	2.06425	1.69324	2.43526	1.43822	0.524287	0.96696	1		Atp5hl1
976	1718.07	2282.69	1153.45	0.505304	-0.984778	0.0728627	0.211713		Atp5i
977	4178.92	5085.97	3271.86	0.643311	-0.636412	0.111976	0.286848		Atp5j
978	1868.76	1394.62	2342.9	1.67995	0.748419	0.0892962	0.244242		Atp5j2
979	5877.68	7101.83	4653.54	0.655259	-0.609862	0.218581	0.454589		Atp5l
980	5740.66	6786.36	4694.95	0.691822	-0.531528	0.242129	0.485736		Atp5o
981	127.867	109.468	146.265	1.33614	0.418071	0.378104	0.647378		Atp5s
982	1334.19	1560.11	1108.28	0.710383	-0.49333	0.221874	0.458806		Atp5sl
51	35078.1	32923.6	37232.6	1.13088	0.177444	0.665485	0.90367		ATP6_RAT
983	3545.16	3273.47	3816.84	1.16599	0.221555	0.53706	0.801341		Atp6ap1
984	0.859572	0	1.71914	Inf	Inf	0.490177	0.757307		Atp6ap1l
985	3295.28	4091.36	2499.21	0.610851	-0.711108	0.0704227	0.206054		Atp6ap2
986	4.21701	5.595	2.83902	0.50742	-0.978747	0.536123	0.800402		Atp6v0a4
987	13125.8	17952.1	8299.59	0.462319	-1.11304	0.0187362	0.0767679		Atp6v0c
988	6091.84	7416.72	4766.97	0.642733	-0.637709	0.113908	0.290383		Atp6v0d1
989	0	0	0	NA	NA	NA	NA		Atp6v0d2
990	4923.58	6019.59	3827.56	0.635851	-0.65324	0.10102	0.266531		Atp6v0e1
991	1270.67	1375.11	1166.23	0.848098	-0.237697	0.588562	0.848069		Atp6v0e2
992	8654.56	9569.12	7740.01	0.808852	-0.306052	0.418376	0.691192		Atp6v1a
993	2.87772	3.82805	1.92739	0.50349	-0.989964	0.615339	0.867134		Atp6v1b1
994	28484.2	54021.3	2947.14	0.0545552	-4.19614	3.60212e-21	1.79288e-19	DOWN	Atp6v1b2
995	4107.72	4846.52	3368.91	0.69512	-0.524667	0.183927	0.405418		Atp6v1c1
996	1956.08	1244.58	2667.58	2.14336	1.09987	0.025795	0.0977448		Atp6v1d
997	3241.46	3127.36	3355.56	1.07297	0.101607	0.783261	0.983687		Atp6v1e1
998	3.8147	4.49075	3.13865	0.698916	-0.516809	0.837093	1		Atp6v1e2
999	3963.25	3941.73	3984.77	1.01092	0.0156663	0.947584	1		Atp6v1f
1000	5886.83	3752.16	8021.5	2.13783	1.09615	0.0053563	0.0289272		Atp6v1g1
1001	211.124	385.092	37.156	0.0964859	-3.37354	1.96518e-12	4.79348e-11	DOWN	Atp6v1g2
1002	0	0	0	NA	NA	NA	NA		Atp6v1g3
1003	2426.22	2331.33	2521.11	1.08141	0.112909	0.743827	0.952529		Atp6v1h
52	1197.55	1093.83	1301.27	1.18965	0.250537	0.73964	0.949677		ATP7A_RAT
1004	458.264	721.503	195.026	0.270305	-1.88734	0.00177691	0.0115062		Atp7b
53	1948.35	1832.51	2064.18	1.12642	0.171747	0.651688	0.891797		ATP8_RAT
1005	0.201878	0	0.403756	Inf	Inf	1	1		Atp8b1
1006	275.157	76.3413	473.973	6.2086	2.63427	4.77757e-09	8.40399e-08	UP	Atp8b3
1007	7.64331	1.10426	14.1824	12.8433	3.68295	0.00606991	0.0318562		Atp8b4
1008	1079.45	817.148	1341.75	1.64199	0.715446	0.086659	0.238623		Atp9b
1009	485.127	471.511	498.744	1.05776	0.0810091	0.880884	1		Atpaf1
1010	969.005	1202.18	735.832	0.612082	-0.708203	0.0790126	0.223723		Atpaf2
1011	2687.99	2395.39	2980.59	1.2443	0.315337	0.380542	0.649075		Atpif1
1012	1198.81	498.154	1899.47	3.81302	1.93094	0.0143849	0.0623028		Atr
1013	697.747	854.098	541.395	0.633879	-0.65772	0.0968502	0.258492		Atrip
1014	3653.78	3253.58	4053.98	1.246	0.317309	0.460625	0.736232		Atrn
1015	704.495	615.341	793.649	1.28977	0.367114	0.588665	0.848069		Atrnl1
54	4087.98	4084.83	4091.12	1.00154	0.00221926	0.958532	1		ATRX_RAT
1016	103.236	76.2619	130.211	1.70742	0.771814	0.469974	0.745149		Atxn1
1017	3566.05	2995.58	4136.52	1.38087	0.465582	0.256095	0.505276		Atxn10
1018	754.469	750.636	758.302	1.01021	0.0146588	0.959999	1		Atxn1l
1019	6537.99	7691.12	5384.86	0.70014	-0.514286	0.183473	0.40465		Atxn2l
1020	588.174	467.457	708.891	1.51648	0.60073	0.155784	0.361806		Atxn3
1021	228.691	120.432	336.95	2.79786	1.48432	0.0749045	0.216016		Atxn7
1022	81.7143	91.1354	72.2931	0.79325	-0.334152	0.461642	0.737187		Atxn7l1
1023	349.139	454.363	243.914	0.536825	-0.897476	0.0285751	0.105459		Atxn7l2
1024	563.928	455.251	672.605	1.47744	0.563099	0.136885	0.3291		Auh
1025	2420.3	2409.06	2431.53	1.00933	0.0133926	0.959996	1		Aup1
1026	843.345	691.422	995.269	1.43945	0.525521	0.250558	0.49771		Aurka
1027	659.532	414.401	904.662	2.18306	1.12635	0.0378956	0.130324		Aurkaip1
1028	3665.11	3933.23	3396.99	0.863665	-0.211457	0.590997	0.850098		Aurkb
1029	211.252	245.958	176.547	0.717791	-0.478364	0.304391	0.56623		Aurkc
1030	0	0	0	NA	NA	NA	NA		Auts2l
1031	470.675	361.016	580.334	1.6075	0.68482	0.101641	0.267679		Aven
1032	0	0	0	NA	NA	NA	NA		Avp
1033	891.147	832.914	949.38	1.13983	0.188818	0.612725	0.86676		Avpi1
1034	0.257637	0.515274	0	0	#NAME?	0.969368	1		Avpr1a
1035	0	0	0	NA	NA	NA	NA		Avpr1b
1036	3.61377	5.30016	1.92739	0.363647	-1.45939	0.350576	0.618115		Avpr2
1037	0	0	0	NA	NA	NA	NA		Awat1
1038	1.16557	0	2.33114	Inf	Inf	0.358967	0.627026		Awat2
1039	2713.94	3045.9	2381.99	0.782032	-0.3547	0.356053	0.625436		Axin1
1040	129.256	86.1308	172.382	2.0014	1.00101	0.0847686	0.23481		Axin2
1041	75.9674	1.61953	150.315	92.814	6.53627	5.99809e-18	2.3704e-16	UP	Axl
1042	0.863271	0.515274	1.21127	2.35073	1.23311	0.895378	1		Azgp1
1043	403.967	470.258	337.677	0.718067	-0.477809	0.259089	0.509219		Azi1
1044	1251.38	1260.91	1241.86	0.984892	-0.0219621	0.943917	1		Azi2
1045	5078.4	6957.67	3199.13	0.459799	-1.12092	0.00502989	0.0273973		Azin1
1046	622.971	683.028	562.913	0.824144	-0.279031	0.532908	0.79726		B0BMY5_RAT
1047	529.946	468.135	591.757	1.26407	0.338079	0.410841	0.682734		B0BN53_RAT
1048	1220.97	1074.3	1367.64	1.27306	0.348296	0.381294	0.649802		B0BN59_RAT
1049	600.753	596.076	605.43	1.01569	0.0224657	0.975287	1		B0BN78_RAT
1050	386.243	251.551	520.934	2.07089	1.05025	0.0432978	0.143904		B0BN98_RAT
1051	0	0	0	NA	NA	NA	NA		B0BNC5_RAT
1052	0	0	0	NA	NA	NA	NA		B0BND7_RAT
1053	3418.11	3452.2	3384.01	0.980245	-0.0287858	0.937375	1		B0BND9_RAT
1054	238.012	303.816	172.207	0.566813	-0.819055	0.0495591	0.159225		B0BNK5_RAT
1055	787.448	794.703	780.193	0.981742	-0.0265836	0.968045	1		B0BNM1_RAT
1056	2585.81	2272.72	2898.9	1.27552	0.351086	0.349307	0.61703		B0K022_RAT
1057	808.918	508.103	1109.73	2.18407	1.12702	0.0188152	0.0769316		B0K035_RAT
1058	0	0	0	NA	NA	NA	NA		B1H259_RAT
1059	590.281	718.061	462.5	0.644095	-0.634655	0.117667	0.297006		B1H277_RAT
1060	0	0	0	NA	NA	NA	NA		B1H295_RAT
1061	239.256	217.757	260.755	1.19746	0.259972	0.560847	0.822141		B1WBR8_RAT
1062	5002.75	4903.78	5101.72	1.04036	0.0570894	0.830165	0.997171		B1WBX7_RAT
1063	1200.43	1385.54	1015.32	0.732799	-0.44851	0.260433	0.510915		B1WC03_RAT
1064	505.143	533.942	476.344	0.892127	-0.16468	0.679705	0.916545		B1WC06_RAT
1065	525.93	554.341	497.52	0.897499	-0.156018	0.719439	0.939454		B1WC73_RAT
1066	167.681	217.761	117.601	0.540043	-0.888854	0.044331	0.146308		B2BF95_RAT
1067	54.7963	42.8457	66.747	1.55785	0.639554	0.343188	0.610726		B2GNF2_RAT
1068	687.07	831.3	542.84	0.653002	-0.614841	0.206288	0.437675		B2GUT8_RAT
1069	928.072	1114.33	741.814	0.665705	-0.587045	0.135905	0.327251		B2GUW5_RAT
1070	324.031	293.806	354.256	1.20575	0.269926	0.459897	0.735231		B2GUX9_RAT
1071	1587.78	1709.83	1465.72	0.857231	-0.222245	0.584302	0.84416		B2GV41_RAT
1072	1317.3	1686.37	948.241	0.562298	-0.830593	0.0456059	0.149551		B2GV96_RAT
1087	16529.7	15859.1	17200.3	1.08458	0.117131	0.751418	0.958344		B2m
1073	419.877	426.685	413.068	0.968085	-0.0467938	0.960405	1		B2RYG4_RAT
1074	1235.97	1945.73	526.214	0.270446	-1.88659	0.00033583	0.00270426		B2RYK0_RAT
1075	982.304	947.526	1017.08	1.07341	0.102197	0.776262	0.978222		B2RYL4_RAT
1076	2.27908	0	4.55816	Inf	Inf	0.0947607	0.254687		B2RYN9_RAT
1077	210.785	103.062	318.507	3.09042	1.62781	0.00396581	0.0226323		B2RYQ0_RAT
1078	2.83491	1.61953	4.05029	2.5009	1.32245	0.54895	0.812592		B2RYS2_RAT
1079	1378.67	1507.04	1250.3	0.82964	-0.269443	0.522008	0.787972		B2RYT0_RAT
1080	32.4698	31.5089	33.4308	1.06099	0.0854156	0.898472	1		B2RYT2_RAT
1081	13110.2	16463	9757.27	0.592678	-0.75468	0.084777	0.23481		B2RYX0_RAT
1082	1595.38	1786.93	1403.83	0.785608	-0.348118	0.424788	0.697695		B2RZ20_RAT
1083	1544.88	1026.74	2063.01	2.00928	1.00668	0.0113154	0.0519014		B2RZ58_RAT
1084	4845.77	4372.05	5319.5	1.2167	0.282979	0.47751	0.750531		B2RZ64_RAT
1085	2470.98	3877.66	1064.29	0.274466	-1.8653	0.0103957	0.0485194		B2RZ68_RAT
1086	308.269	194.425	422.114	2.17108	1.11842	0.0074631	0.0374906		B2RZD3_RAT
1088	347.417	383.914	310.92	0.809868	-0.304241	0.462244	0.737987		B3galnt1
1089	878.728	887.234	870.223	0.980826	-0.0279304	0.944217	1		B3galnt2
1090	0.294493	0.588985	0	0	#NAME?	0.969399	1		B3galt1
1091	0.769212	1.03055	0.507876	0.492822	-1.02086	0.932713	1		B3galt2
1092	153.979	201.934	106.024	0.525041	-0.929499	0.0406711	0.137582		B3galt4
1093	0	0	0	NA	NA	NA	NA		B3galt5
1094	123.091	71.2601	174.921	2.45469	1.29554	0.0286428	0.105582		B3galt6
1095	1.41951	0	2.83902	Inf	Inf	0.269916	0.523791		B3gat1
1096	2718.91	3302.19	2135.64	0.646734	-0.628756	0.114693	0.291697		B3gat3
1097	787.668	1282.86	292.479	0.22799	-2.13296	3.50587e-07	4.80388e-06	DOWN	B3gnt1
1098	3355.89	5735.8	975.972	0.170154	-2.55508	7.80954e-10	1.49346e-08	DOWN	B3gnt2
1099	358.796	457.306	260.285	0.56917	-0.813069	0.0468175	0.152331		B3gnt3
1100	80.8806	151.134	10.6272	0.0703167	-3.82999	1.46737e-11	3.30355e-10	DOWN	B3gnt4
1101	44.176	0	88.352	Inf	Inf	1.36126e-15	4.437e-14		B3gnt5
1102	0.496371	0.588985	0.403756	0.685512	-0.544747	1	1		B3gnt6
1103	304.67	399.299	210.041	0.526025	-0.926797	0.0268844	0.100733		B3gnt7
1104	115.942	186.915	44.9696	0.240588	-2.05536	1.80975e-05	0.000193208	DOWN	B3gnt8
1105	496.271	448.181	544.361	1.2146	0.280484	0.513873	0.780237		B3gnt9
1106	44.3873	65.5928	23.1818	0.35342	-1.50054	0.00878372	0.0427035		B4F794_RAT
1107	99.0762	185.806	12.3464	0.0664476	-3.91164	6.45434e-12	1.49702e-10	DOWN	B4F7B7_RAT
1108	759.152	241.981	1276.32	5.27448	2.39903	1.21237e-08	2.03158e-07	UP	B4F7C7_RAT
1109	1109.08	1760.4	457.761	0.260033	-1.94323	2.42302e-06	2.96643e-05		B4galnt1
1110	1274.21	2054.04	494.369	0.240681	-2.05481	5.57308e-07	7.40504e-06	DOWN	B4galnt4
1111	566.198	358.141	774.255	2.16187	1.11228	0.00769372	0.0383769		B4galt1
1112	763.637	804.633	722.64	0.898099	-0.155054	0.683057	0.916813		B4galt2
1113	1596.57	2194.23	998.905	0.455241	-1.1353	0.00440719	0.0246921		B4galt3
1114	8.22618	16.0486	0.403756	0.0251583	-5.31282	0.000432837	0.00336618	DOWN	B4galt4
1115	7367.71	1881.71	12853.7	6.83087	2.77207	3.10204e-11	6.80085e-10	UP	B4galt5
1116	751.084	316.843	1185.32	3.74105	1.90344	0.00294177	0.0176009		B4galt6
1117	935.591	1218.88	652.3	0.535162	-0.901953	0.024168	0.0931775		B4galt7
1118	235.359	136.635	334.083	2.44507	1.28988	0.0178255	0.0738359		B5DEQ1_RAT
1119	846.134	379.333	1312.94	3.46117	1.79126	0.000843607	0.00604508		B5DF26_RAT
1120	1015.45	1298.74	732.162	0.563747	-0.826881	0.0371821	0.128422		B5DF39_RAT
1121	606.93	994.716	219.145	0.220309	-2.1824	2.43812e-07	3.40155e-06	DOWN	B5DF40_RAT
1122	0	0	0	NA	NA	NA	NA		B5DF42_RAT
1123	67.1337	33.127	101.14	3.0531	1.61028	0.00208158	0.0131864		B5DFA4_RAT
1124	195.739	307.645	83.832	0.272496	-1.87569	2.91031e-05	0.000298568		B5DFC0_RAT
1125	900.447	747.073	1053.82	1.4106	0.49631	0.208783	0.440618		B5DFD9_RAT
1126	434.391	168.655	700.127	4.15123	2.05354	0.00106476	0.00741064	UP	B5DFE8_RAT
1127	1211.13	965.683	1456.57	1.50833	0.592955	0.151878	0.354812		B6VQA7_RAT
1128	1.63618	2.06109	1.21127	0.587682	-0.766892	0.895568	1		B6ZGR5_RAT
1129	52.5965	0.588985	104.604	177.601	7.47249	5.69467e-16	1.92075e-14	UP	B7TXW6_RAT
1130	679.919	718.438	641.401	0.892771	-0.163638	0.702611	0.924961		B9D1_RAT
1131	519.618	551.394	487.843	0.884744	-0.176669	0.667458	0.905415		B9d2
1132	8.48254	1.76696	15.1981	8.6013	3.10456	0.00865968	0.0422343		BAALC_RAT
1137	8.06172	5.07973	11.0437	2.17407	1.1204	0.30966	0.572503		Baat
1138	874.612	1218.42	530.808	0.435655	-1.19874	0.00267828	0.0162998		Bace1
1139	0	0	0	NA	NA	NA	NA		Bace2
1140	849.79	578.392	1121.19	1.93846	0.954908	0.0219434	0.0866073		Bach1
1141	3.60637	4.26961	2.94314	0.689322	-0.53675	0.732151	0.947176		Bach2
1142	980.096	1481.86	478.333	0.322792	-1.63132	0.000874212	0.0062377		Bad
1143	2172.53	1444.89	2900.17	2.00718	1.00517	0.0107687	0.0498658		Bag1
1144	942.159	636.563	1247.76	1.96014	0.970959	0.01732	0.0721527		Bag2
1145	4856.27	6797.21	2915.32	0.428899	-1.22129	0.00203239	0.0129421		Bag3
1146	247.948	270.095	225.8	0.836002	-0.258422	0.512098	0.778504		Bag4
1147	1697.85	1855.38	1540.31	0.830186	-0.268494	0.495564	0.762379		Bag5
1148	1707.38	2080.36	1334.39	0.64142	-0.640658	0.154153	0.358988		Bahd1
1149	879.881	1324.64	435.123	0.328484	-1.6061	0.000212339	0.00179625		Bai2
1150	3.49035	0	6.9807	Inf	Inf	0.0215586	0.085308		Bai3
1151	413.439	351.814	475.064	1.35033	0.433307	0.260689	0.511219		Baiap2
1152	7.61659	8.76036	6.47282	0.738877	-0.436595	0.770298	0.973431		Baiap2l1
1153	3121.83	2461.16	3782.5	1.53688	0.620004	0.122002	0.303989		Bak1
1154	1339.16	2567.36	110.96	0.0432194	-4.53218	2.27688e-09	4.15159e-08	DOWN	Bambi
1155	4141.9	5589.82	2693.98	0.481944	-1.05306	0.0117873	0.05348		Banf1
1156	0	0	0	NA	NA	NA	NA		Banf2
1157	0	0	0	NA	NA	NA	NA		Bank1
1158	595.108	495.496	694.719	1.40207	0.487557	0.427067	0.700292		Banp
1159	6923.39	6606.19	7240.58	1.09603	0.132288	0.742602	0.95149		Bap1
1160	1217.03	1172.62	1261.45	1.07575	0.105347	0.849034	1		Bard1
1161	14.2946	26.8701	1.71914	0.0639799	-3.96624	7.28661e-05	0.000686044	DOWN	Barhl1
1162	0	0	0	NA	NA	NA	NA		Barhl2
1163	0	0	0	NA	NA	NA	NA		Barx1
1164	2937.84	2958.62	2917.05	0.98595	-0.0204143	0.909235	1		Basp1
1165	9232.27	11042.7	7421.82	0.672101	-0.573249	0.149217	0.35024		Bat1
1166	16120.2	12220.1	20020.3	1.63832	0.712216	0.0804789	0.226863		Bat2
1167	10152.7	10915.3	9390.09	0.860266	-0.217145	0.567558	0.828649		Bat3
1168	964.99	1362.59	567.391	0.416406	-1.26394	0.00198497	0.0126664		Bat4
1169	2348.69	2948.08	1749.29	0.593367	-0.753003	0.0546983	0.171682		Bat5
1170	0	0	0	NA	NA	NA	NA		Batf
1171	0.588985	1.17797	0	0	#NAME?	0.684125	0.916813		Batf2
1172	32.6734	11.1163	54.2306	4.87847	2.28643	0.000557012	0.00420925	UP	Batf3
1173	2346.93	2843.83	1850.02	0.65054	-0.620291	0.115878	0.293859		Bax
1174	6940.74	5721.88	8159.61	1.42604	0.51201	0.221281	0.458231		Baz1b
1175	1627.61	1843.25	1411.98	0.766028	-0.384531	0.374005	0.643167		Baz2b
1176	2.83266	0	5.66531	Inf	Inf	0.0462458	0.151101		Bbox1
1177	1356.14	1733.81	978.473	0.564348	-0.825342	0.0351702	0.123337		Bbs1
1178	370.962	511.569	230.356	0.450294	-1.15106	0.00558896	0.0298857		Bbs10
1179	144.126	140.164	148.088	1.05654	0.0793452	0.940326	1		Bbs12
1180	816.992	724.172	909.812	1.25635	0.329234	0.419534	0.692183		Bbs2
1181	1147.54	1325.34	969.748	0.7317	-0.450676	0.264404	0.515975		Bbs4
1182	305.692	299.696	311.689	1.04002	0.0566103	0.890367	1		Bbs5
1183	790.208	810.889	769.527	0.948991	-0.075534	0.843081	1		Bbs7
1184	642.801	781.221	504.381	0.645632	-0.631216	0.111923	0.286792		Bbs9
1185	1131.2	897.112	1365.28	1.52186	0.605835	0.531443	0.7958		Bbx
1186	2458.58	4875.64	41.5186	0.00851553	-6.87569	9.42455e-28	7.61239e-26	DOWN	Bcam
1187	1791.58	1942.26	1640.9	0.844842	-0.243246	0.569012	0.830145		Bcap29
1188	2182.16	1605.75	2758.57	1.71793	0.780672	0.0804132	0.226742		Bcap31
1189	2872.12	1991.99	3752.25	1.88367	0.913547	0.0229102	0.0893768		Bcar1
1190	1456.5	42.1092	2870.89	68.1772	6.09122	8.14666e-34	9.09266e-32	UP	Bcar3
1191	0	0	0	NA	NA	NA	NA		Bcas1
1192	2519.33	3198.19	1840.46	0.57547	-0.797187	0.0478442	0.155096		Bcas2
1193	260.741	219.084	302.397	1.38028	0.46496	0.276443	0.532139		Bcas3
1194	1111.41	2157.89	64.9214	0.0300856	-5.05478	4.30096e-16	1.47498e-14	DOWN	Bcat1
1195	1935.85	1759.9	2111.79	1.19995	0.262969	0.499711	0.766379		Bcat2
1196	137.272	105.641	168.903	1.59884	0.677026	0.115055	0.292372		Bcdin3d
1197	0	0	0	NA	NA	NA	NA		Bche
1198	2831.33	4021.09	1641.57	0.408241	-1.29251	0.00206636	0.0131086		Bckdha
1199	1392.48	1754.23	1030.72	0.587562	-0.767187	0.055129	0.172545		Bckdhb
1200	3121.54	3211.94	3031.15	0.943714	-0.0835778	0.842422	1		Bckdk
1201	477.773	267.012	688.535	2.57867	1.36663	0.00724022	0.0365805		Bcl10
1202	153.866	196.55	111.181	0.565662	-0.821988	0.252412	0.500422		Bcl11b
1203	55.7645	13.3978	98.1312	7.32442	2.87271	1.07254e-06	1.3707e-05	UP	Bcl2
1204	2254.03	2664.58	1843.48	0.691847	-0.531475	0.178274	0.396557		Bcl2l1
1205	5.14344	7.6561	2.63078	0.343619	-1.54112	0.275494	0.531145		Bcl2l10
1206	131.674	159.082	104.266	0.655424	-0.609499	0.234827	0.476274		Bcl2l11
1207	246.995	104.83	389.159	3.71229	1.89231	0.000323422	0.00262154		Bcl2l12
1208	560.533	293.358	827.708	2.8215	1.49646	0.0003334	0.00269058		Bcl2l13
1209	115.731	111.53	119.932	1.07533	0.10478	0.846958	1		Bcl2l14
1210	2819.93	3604.85	2035.02	0.564523	-0.824897	0.0331411	0.118051		Bcl2l2
1211	32.7535	33.7167	31.7903	0.942864	-0.0848789	0.935494	1		Bcl3
1212	27.1216	0	54.2433	Inf	Inf	2.67358e-11	5.91787e-10		Bcl6
1213	111.501	78.547	144.454	1.83908	0.878987	0.0761761	0.218514		Bcl6b
1214	401.99	442.883	361.098	0.815335	-0.294535	0.469088	0.74459		Bcl7b
1215	1319.89	1474.55	1165.23	0.790222	-0.339669	0.388696	0.65847		Bcl7c
1216	691.008	735.049	646.966	0.880167	-0.18415	0.613126	0.866963		Bcl9
1217	2247.63	1744.23	2751.02	1.57721	0.657372	0.11224	0.287284		Bcl9l
1218	4666.6	4478.69	4854.52	1.08391	0.116251	0.766083	0.970235		Bclaf1
1219	54.6317	69.3472	39.9163	0.575601	-0.796858	0.122399	0.304608		Bcmo1
1220	103.394	183.085	23.7024	0.129461	-2.94941	6.36869e-09	1.10231e-07	DOWN	Bco2
1221	962.306	1225.46	699.148	0.570517	-0.809658	0.177446	0.39524		Bcr
1222	585.25	687.658	482.842	0.702155	-0.510139	0.210119	0.442692		Bcs1l
1223	1031.12	1375.24	687	0.499547	-1.00131	0.0137769	0.060222		Bdh1
1224	118.818	1.17797	236.458	200.733	7.64913	1.00311e-12	2.48965e-11	UP	Bdh2
1225	8.20823	16.4165	0	0	#NAME?	6.45486e-05	0.000614012		Bdkrb1
1226	1315.98	2624.05	7.90506	0.00301254	-8.3748	1.19293e-47	3.60147e-45	DOWN	Bdkrb2
1227	153.793	136.184	171.402	1.25861	0.331828	0.74101	0.950641		Bdp1
1228	0.552129	1.10426	0	0	#NAME?	0.691409	0.918707		Bean1
1229	4160.58	4902.26	3418.89	0.697411	-0.519918	0.18865	0.412336		Becn1
1230	119.113	210.694	27.5318	0.130672	-2.93598	5.95127e-09	1.03395e-07	DOWN	Begain
1231	156.339	119.031	193.647	1.62686	0.70209	0.446892	0.722096		Bend4
1232	83.5615	140.02	27.1026	0.193561	-2.36914	6.89599e-06	7.91749e-05	DOWN	Bend5
1233	191.979	229.683	154.274	0.671683	-0.574148	0.166637	0.378863		Bend6
1234	59.2786	86.3505	32.2068	0.372977	-1.42284	0.017417	0.0725209		Bend7
1235	8.53178	11.19	5.87355	0.524892	-0.929906	0.398899	0.669925		Best1
1236	2.21777	2.20852	2.22702	1.00838	0.0120372	1	1		Best2
1237	0	0	0	NA	NA	NA	NA		Best3
1238	1862.87	1054.72	2671.03	2.53245	1.34053	0.00080104	0.00576882		Bet1
1239	845.932	1013.79	678.072	0.668847	-0.580252	0.148798	0.349855		Bet1l
1240	3522.37	3556.99	3487.75	0.980532	-0.0283629	0.955807	1		Bex1
1241	3427.95	6607.07	248.839	0.0376625	-4.73073	4.73117e-14	1.31615e-12	DOWN	Bex2
1242	2478.24	3816.5	1139.97	0.298696	-1.74325	6.62661e-05	0.000629699		Bex4
1243	1012.39	1334.6	690.189	0.51715	-0.951345	0.017961	0.0741803		Bfar
1244	50.8027	15.0918	86.5137	5.73251	2.51917	1.4797e-05	0.000160578	UP	Bfsp1
1245	4.97382	4.26961	5.67804	1.32987	0.411287	0.903569	1		Bglap
1133	872.468	365.432	1379.5	3.775	1.91648	0.000638281	0.00473593		BGLR_RAT
1246	7.22353	5.44758	8.99948	1.65201	0.724226	0.518859	0.78552		Bgn
1247	227.481	58.3783	396.584	6.79336	2.76412	0.000202246	0.00171797	UP	Bhlha15
1248	0	0	0	NA	NA	NA	NA		Bhlha9
1249	0	0	0	NA	NA	NA	NA		Bhlhe22
1250	0.552129	1.10426	0	0	#NAME?	0.691409	0.918707		Bhlhe23
1251	1474.74	1381.81	1567.66	1.1345	0.182052	0.622538	0.872833		Bhlhe40
1252	3.30223	1.03055	5.57391	5.4087	2.43528	0.233826	0.474925		Bhmt
1134	0	0	0	NA	NA	NA	NA		BHMT2_RAT
1135	8378.27	9141.03	7615.52	0.833114	-0.263414	0.524276	0.789039		BI1_RAT
1253	1.42321	0.515274	2.33114	4.52409	2.17763	0.597268	0.855776		Bicc1
1254	465.714	387.136	544.292	1.40595	0.491542	0.438054	0.712616		Bicd1
1255	2183.04	1394.58	2971.51	2.13076	1.09137	0.0572305	0.177374		Bicd2
1256	641.195	332.381	950.009	2.85819	1.5151	0.00022072	0.00186117		Bid
1257	267.187	301.906	232.469	0.770003	-0.377065	0.397277	0.668517		Bik
1258	2584.78	3976.51	1193.04	0.300023	-1.73686	1.76249e-05	0.000188819		Bin1
1259	7.36066	13.9138	0.807512	0.0580368	-4.10689	0.00361968	0.0209162		Bin2
1260	0	0	0	NA	NA	NA	NA		Bin2a
1261	763.817	894.243	633.391	0.708299	-0.49757	0.286177	0.543534		Bin3
1262	1269.24	1277.11	1261.37	0.987672	-0.0178954	0.958936	1		Birc2
1263	74.8894	17.2266	132.552	7.69464	2.94385	6.6058e-08	9.99608e-07	UP	Birc3
1264	6954.1	5533.11	8375.09	1.51363	0.598014	0.149284	0.350353		Birc6
1265	1172.63	1775.95	569.313	0.320568	-1.6413	5.29173e-05	0.00051399		Blcap
1266	676.101	491.029	861.173	1.75381	0.810495	0.0359698	0.12527		Bles03
1267	1.4154	1.61953	1.21127	0.747913	-0.419059	1	1		Blk
1268	1303.37	1173.84	1432.9	1.2207	0.28771	0.43959	0.714083		Blmh
1269	35.8227	0.588985	71.0564	120.642	6.91459	2.01322e-12	4.89769e-11	UP	Blnk
1270	835.281	940.251	730.311	0.77672	-0.364534	0.380298	0.648959		Bloc1s1
1271	1662.21	2002.93	1321.49	0.659778	-0.599947	0.145105	0.34339		Bloc1s2
1272	215.146	280.485	149.807	0.534101	-0.904816	0.0376861	0.129652		Bloc1s3
1273	966.36	804.348	1128.37	1.40284	0.488351	0.213562	0.447539		Blvra
1274	565.855	575.467	556.243	0.966594	-0.0490182	0.916826	1		Blzf1
1275	465.068	510.824	419.313	0.820856	-0.284799	0.455899	0.731827		Bmf
1276	680.684	640.382	720.987	1.12587	0.17104	0.72683	0.943899		Bmi1
1277	1763.37	1941.03	1585.71	0.816945	-0.291689	0.42517	0.698104		Bmp1
1278	0.403756	0	0.807512	Inf	Inf	0.826252	0.993982		Bmp10
1279	0.698249	0.588985	0.807512	1.37102	0.455253	1	1		Bmp15
1280	634.587	989.107	280.067	0.283151	-1.82036	9.19915e-06	0.000103616		Bmp2
1281	437.342	270.609	604.075	2.23228	1.15852	0.00712726	0.0361605		Bmp2k
1282	0.257637	0.515274	0	0	#NAME?	0.969368	1		Bmp3
1283	0	0	0	NA	NA	NA	NA		Bmp4
1284	0	0	0	NA	NA	NA	NA		Bmp5
1285	670.284	1337.83	2.7349	0.00204427	-8.9342	8.50532e-45	2.08845e-42	DOWN	Bmp7
1286	4.90986	0	9.81972	Inf	Inf	0.00461287	0.0256184		Bmp8a
1287	10.6077	3.38649	17.8289	5.26472	2.39636	0.0175293	0.0728876		Bmper
1288	2545.75	2515.44	2576.07	1.0241	0.034361	0.986047	1		Bmpr1a
1289	5.97131	0	11.9426	Inf	Inf	0.00142187	0.0095288		Bmpr1b
1290	539.351	927.659	151.044	0.162823	-2.61862	5.4463e-09	9.53414e-08	DOWN	Bmyc
1291	5.66531	0	11.3306	Inf	Inf	0.00188644	0.0121217		Bnc2
1292	785.979	933.109	638.848	0.684645	-0.546572	0.184299	0.405987		Bnip1
1293	1894.12	1408.27	2379.96	1.68999	0.757018	0.0636395	0.191033		Bnip2
1294	11949.8	16171.6	7728.05	0.477879	-1.06528	0.0198284	0.0801139		Bnip3
1295	3696.02	5275.36	2116.68	0.401239	-1.31747	0.00100946	0.00707393		Bnip3l
1296	2.48836	1.03055	3.94617	3.8292	1.93704	0.414086	0.686391		Bnipl
1297	1068.08	1343.08	793.072	0.590487	-0.760022	0.059819	0.182721		Bod1
1298	3532.05	6127.41	936.691	0.152869	-2.70963	9.48208e-11	1.99113e-09	DOWN	Bok
1299	691.947	880.843	503.051	0.571102	-0.80818	0.0884263	0.242485		Bola1
1300	296.258	253.392	339.124	1.33834	0.420442	0.328212	0.596089		Bola2
1301	282.186	147.456	416.916	2.82739	1.49947	0.000489017	0.00374459		Bola3
1302	0	0	0	NA	NA	NA	NA		Boll
1303	3928.91	5119.52	2738.31	0.534877	-0.90272	0.0223125	0.0875948		Bop1
1304	1604.85	1581.32	1628.38	1.02976	0.0423075	0.885159	1		Bpgm
1305	313.656	411.814	215.498	0.52329	-0.934318	0.0260892	0.0985555		Bphl
1306	0	0	0	NA	NA	NA	NA		Bpi
1307	0.294493	0.588985	0	0	#NAME?	0.969399	1		Bpil1
1308	0	0	0	NA	NA	NA	NA		Bpil3
1309	1626.47	1874.08	1378.85	0.735746	-0.44272	0.270076	0.52399		Bpnt1
1310	1053.62	1397.77	709.47	0.507574	-0.97831	0.384366	0.653498		Braf
1311	1835.61	1698.52	1972.7	1.16142	0.215892	0.63218	0.877467		Brca1
1312	1333.7	989.766	1677.64	1.69499	0.761275	0.0604695	0.18428		Brca2
1313	7070.02	6736.6	7403.45	1.09899	0.136177	0.748359	0.955873		Brd2
1314	5290.6	6016.3	4564.91	0.758758	-0.398289	0.278899	0.535028		Brd4
1315	1514.29	1148.94	1879.64	1.63598	0.710151	0.107461	0.27842		Brd7
1316	1049.44	821.128	1277.75	1.5561	0.637932	0.175884	0.392727		Brd8
1317	1.06515	0.515274	1.61502	3.13431	1.64815	0.747357	0.954792		Brdt
1318	565.581	471.671	659.492	1.3982	0.483575	0.25694	0.506185		Bre
1319	1051.35	947.297	1155.41	1.21969	0.286517	0.485638	0.756929		Brf1
1320	463.121	561.482	364.759	0.649637	-0.622295	0.135829	0.327222		Brf2
1321	602.592	374.862	830.323	2.21501	1.14731	0.0141559	0.0615429		Bri3
1322	520.939	344.152	697.726	2.02738	1.01962	0.0164091	0.0691933		Bri3bp
1323	370.066	151.058	589.073	3.89965	1.96334	0.00112708	0.00778267		Brip1
1324	2483.79	3107.41	1860.18	0.598627	-0.74027	0.0639523	0.19169		Brms1
1325	1342.66	1509.44	1175.88	0.77902	-0.360267	0.358853	0.627026		Brms1l
1326	936.847	1052.88	820.812	0.779586	-0.359221	0.382631	0.651222		Brp16
1327	1733.36	1679.22	1787.51	1.06449	0.0901567	0.730459	0.946401		Brp44l
1328	1255.5	1018.92	1492.08	1.46437	0.550281	0.180578	0.400313		Brpf1
1329	482.384	535.11	429.658	0.802934	-0.316647	0.414401	0.68679		Brpf3
1330	0	0	0	NA	NA	NA	NA		Brs3
1331	646.631	989.335	303.926	0.307203	-1.70274	3.58969e-05	0.00036085		Brsk1
1332	662.404	1217.96	106.844	0.0877233	-3.5109	2.65719e-06	3.22363e-05	DOWN	Brunol5
1333	296.288	592.172	0.403756	0.000681823	-10.5183	1.09906e-38	1.64555e-36	DOWN	Brunol6
1334	1638.3	2176.25	1100.36	0.505623	-0.983866	0.0125175	0.0561428		Brwd2
1335	16984.9	17596.2	16373.7	0.930529	-0.103876	0.79384	0.989104		Bsg
1336	3039.66	6068.59	10.7313	0.00176834	-9.14339	1.94231e-06	2.42341e-05	DOWN	Bsn
1337	0	0	0	NA	NA	NA	NA		Bsnd
1338	1048.07	980.36	1115.78	1.13813	0.186665	0.566867	0.828197		Bspry
1339	0	0	0	NA	NA	NA	NA		Bst1
1340	2.57672	5.15344	0	0	#NAME?	0.0763332	0.218692		Bsx
1341	2571.2	2079.76	3062.63	1.47259	0.558352	0.193847	0.420333		Btaf1
1342	3670.87	4832.05	2509.7	0.519386	-0.945122	0.0159297	0.0675793		Btbd1
1343	1488.39	1487	1489.78	1.00187	0.00269415	1	1		Btbd10
1344	1.21763	0	2.43526	Inf	Inf	0.349515	0.61703		Btbd16
1345	0.846622	1.69324	0	0	#NAME?	0.480904	0.752066		Btbd17
1346	892.897	1155.33	630.463	0.545699	-0.873823	0.0273818	0.102105		Btbd2
1347	405.172	475.551	334.792	0.704009	-0.506334	0.335955	0.604849		Btbd3
1348	247.086	384.202	109.97	0.286229	-1.80476	3.12093e-05	0.000317542		Btbd4
1349	1362.8	1381.65	1343.94	0.972707	-0.0399235	0.919394	1		Btbd6
1350	1253.62	1128.57	1378.68	1.22162	0.288791	0.741605	0.950779		Btbd7
1136	102.129	101.736	102.522	1.00772	0.0110928	0.995113	1		BTBD9_RAT
1351	4.49171	2.7975	6.18591	2.21123	1.14485	0.492336	0.759171		Btc
1352	564.561	543.149	585.974	1.07884	0.109488	0.786312	0.98609		Btd
1353	5016.55	4379.52	5653.57	1.29091	0.36839	0.385458	0.654641		Btf3
1354	998.678	1324.53	672.825	0.507972	-0.977178	0.0155961	0.0664856		Btg1
1355	1105.56	1367.83	843.288	0.616514	-0.697794	0.171332	0.386151		Btg2
1356	1625.61	952.021	2299.21	2.41508	1.27207	0.0015649	0.0103554		Btg3
1357	1.35964	1.10426	1.61502	1.46254	0.548478	0.941532	1		Btg4
1358	0.253938	0	0.507876	Inf	Inf	1	1		Btla
1359	8.04842	6.77227	9.32456	1.37687	0.461398	0.837727	1		Btn1a1
1360	152.037	172.85	131.224	0.759177	-0.397491	0.359594	0.627883		Btn2a2
1361	2.02514	0	4.05029	Inf	Inf	0.125554	0.309988		Btnl2
1362	3.39074	3.23906	3.54241	1.09365	0.129154	1	1		Btnl7
1363	6.08597	5.595	6.57694	1.1755	0.233278	0.875742	1		Btnl8
1364	652.9	724.89	580.91	0.801376	-0.319448	0.394655	0.665503		Btrc
1365	5247.27	4565.69	5928.84	1.29856	0.376917	0.346944	0.614889		Bub1
1366	3643.28	3144.09	4142.47	1.31754	0.397849	0.326689	0.594009		Bub1b
1367	4837.34	5706.72	3967.96	0.695314	-0.524264	0.190396	0.415196		Bub3
1368	0	0	0	NA	NA	NA	NA		Bucs1
1369	886.972	978.595	795.35	0.812746	-0.299123	0.451572	0.727509		Bud13
1370	1489.64	1025.06	1954.23	1.90645	0.930889	0.0670386	0.198454		Bud31
1371	0	0	0	NA	NA	NA	NA		Bves
1372	1610.96	1562.15	1659.77	1.0625	0.0874591	0.853009	1		Bwk1
1373	1142.84	1321.89	963.785	0.729096	-0.45582	0.295214	0.554534		Bxdc1
1374	850.955	532.111	1169.8	2.19841	1.13646	0.0284097	0.104954		Bxdc2
1375	531.532	421.608	641.455	1.52145	0.605444	0.169469	0.383143		Bxdc5
1376	23.0603	34.894	11.2265	0.321732	-1.63607	0.0215413	0.085308		Bzrap1
1377	5575.22	5043.64	6106.79	1.21079	0.275949	0.490057	0.757307		Bzw1
1378	1626.8	1765.34	1488.25	0.843039	-0.24633	0.54959	0.813317		Bzw2
1379	193	107.037	278.962	2.60621	1.38195	0.00197914	0.012638		C0H5Y5_RAT
1380	2966.04	2164.44	3767.63	1.74069	0.799661	0.0392151	0.133936		C1d
1381	280.329	199.051	361.608	1.81666	0.86129	0.15242	0.355853		C1galt1
1382	1502.41	1688.87	1315.96	0.779193	-0.359947	0.376623	0.645799		C1galt1c1
1383	0	0	0	NA	NA	NA	NA		C1qa
1384	0	0	0	NA	NA	NA	NA		C1qb
1385	4757.26	5394.29	4120.23	0.763814	-0.388707	0.328992	0.596951		C1qbp
1386	0	0	0	NA	NA	NA	NA		C1qc
1387	607.67	940.678	274.663	0.291984	-1.77604	1.86735e-05	0.000198437		C1ql1
1388	11.7856	12.7358	10.8355	0.850786	-0.233131	0.844224	1		C1ql3
1389	195.908	329.734	62.0824	0.18828	-2.40905	1.48649e-07	2.14037e-06	DOWN	C1ql4
1390	4512.43	6572.77	2452.08	0.373066	-1.4225	0.000365477	0.00290991		C1qtnf1
1391	278.815	213.709	343.921	1.60929	0.686428	0.108228	0.279765		C1qtnf2
1392	205.014	0.588985	409.439	695.16	9.4412	7.29075e-13	1.82924e-11	UP	C1qtnf3
1393	329.496	479.401	179.592	0.374617	-1.41651	0.000956454	0.00676423		C1qtnf4
1394	1.30388	0.588985	2.01878	3.42756	1.77718	0.638816	0.883283		C1qtnf5
1395	24.8773	5.00602	44.7487	8.93897	3.16011	2.77864e-05	0.000286674	UP	C1qtnf6
1396	0.201878	0	0.403756	Inf	Inf	1	1		C1qtnf7
1397	276.446	213.269	339.622	1.59246	0.671255	0.115923	0.293892		C1qtnf9
1398	1121.08	134.425	2107.74	15.6797	3.97083	1.26369e-18	5.24147e-17	UP	C1r
1399	37.1133	13.4722	60.7543	4.50959	2.173	0.000388952	0.00307686	UP	C1rl
1400	62.4397	4.49075	120.389	26.8082	4.7446	6.63774e-13	1.66767e-11	UP	C1s
1401	97.2534	140.317	54.1901	0.386198	-1.37259	0.0138126	0.0603494		C20orf165
1402	584.203	488.948	679.458	1.38963	0.474704	0.328709	0.59665		C2cd2
1403	2202.72	2876.35	1529.09	0.531608	-0.911566	0.0202763	0.0814709		C2cd2l
1404	0.294493	0.588985	0	0	#NAME?	0.969399	1		C2cd4d
1405	3.89636	1.61953	6.17319	3.81171	1.93044	0.25327	0.501474		C3ar1
1406	71.0513	82.9633	59.1393	0.712837	-0.488357	0.451698	0.727633		C4b
1407	0	0	0	NA	NA	NA	NA		C4bpa
1408	0.548431	0.588985	0.507876	0.862291	-0.213754	1	1		C4bpb
1409	50.4781	35.41	65.5461	1.85106	0.888355	0.108288	0.279852		C5
1410	1.30388	0.588985	2.01878	3.42756	1.77718	0.638816	0.883283		C6
1411	0	0	0	NA	NA	NA	NA		C8a
1412	0.294493	0.588985	0	0	#NAME?	0.969399	1		C8b
1413	66.7464	60.8086	72.6842	1.19529	0.257365	0.572833	0.833179		C8g
1414	5.70586	0.588985	10.8227	18.3752	4.19969	0.00915806	0.0441505		C9
1473	4088.73	4812.34	3365.12	0.699269	-0.51608	0.18322	0.404287		Cab39
1474	1949.19	1638.95	2259.43	1.37859	0.463189	0.236671	0.47875		Cab39l
1475	340.417	450.979	229.855	0.50968	-0.972335	0.0271348	0.101444		Cabc1
1476	2546.68	2708.77	2384.6	0.880325	-0.183892	0.605331	0.861125		Cabin1
1477	418.398	666.15	170.645	0.256167	-1.96485	2.99009e-06	3.58967e-05		Cables1
1478	2060.26	3380.13	740.38	0.219039	-2.19074	1.06849e-07	1.57419e-06	DOWN	Cabp1
1479	0	0	0	NA	NA	NA	NA		Cabp2
1480	23.4149	25.9132	20.9166	0.807181	-0.309037	0.839213	1		Cabp4
1481	0	0	0	NA	NA	NA	NA		Cabp5
1482	289.918	334.594	245.242	0.732954	-0.448206	0.287493	0.545203		Cabp7
1483	0.548431	0.588985	0.507876	0.862291	-0.213754	1	1		Cachd1
1484	441.584	450.377	432.791	0.960953	-0.0574628	0.939544	1		Cacna1a
1485	1476.8	2945.09	8.50433	0.00288763	-8.4359	4.5995e-07	6.17829e-06	DOWN	Cacna1b
1486	491.329	936.086	46.5719	0.0497518	-4.32911	2.47385e-05	0.000257829	DOWN	Cacna1c
1487	21.524	41.2247	1.82326	0.0442275	-4.49891	3.16314e-07	4.36021e-06	DOWN	Cacna1d
1488	9.00954	0.515274	17.5038	33.9699	5.08619	0.000409407	0.00321932	UP	Cacna1e
1489	3.36814	2.28223	4.45404	1.95162	0.964672	0.59955	0.857311		Cacna1f
1490	22.6052	8.17137	37.0391	4.53279	2.1804	0.00260808	0.0159516		Cacna1g
1491	9.08801	17.6681	0.507876	0.0287453	-5.12053	0.000187994	0.00161554	DOWN	Cacna1h
1492	3.04418	2.65008	3.43829	1.29743	0.375656	0.924494	1		Cacna1i
1493	1056.93	1012.7	1101.16	1.08735	0.120812	0.900985	1		Cacna2d1
1494	269.834	411.075	128.593	0.312822	-1.67658	0.000102174	0.000932889		Cacna2d2
1495	0.294493	0.588985	0	0	#NAME?	0.969399	1		Cacna2d3
1496	22.5032	43.2872	1.71914	0.0397148	-4.65418	2.00716e-07	2.84337e-06	DOWN	Cacna2d4
1497	391.162	637.816	144.508	0.226566	-2.142	5.97801e-07	7.92022e-06	DOWN	Cacnb1
1498	9.11817	3.75434	14.482	3.8574	1.94763	0.0712518	0.207984		Cacnb2
1499	4066.31	4416.27	3716.35	0.841512	-0.248944	0.508175	0.774394		Cacnb3
1500	6.32285	8.90778	3.73793	0.419625	-1.25283	0.366762	0.636476		Cacnb4
1501	23.8002	0	47.6004	Inf	Inf	3.37795e-10	6.68906e-09		Cacng1
1502	115.682	230.856	0.507876	0.00219997	-8.8283	5.87827e-09	1.02223e-07	DOWN	Cacng2
1503	0	0	0	NA	NA	NA	NA		Cacng3
1504	0	0	0	NA	NA	NA	NA		Cacng4
1505	6.07543	0	12.1509	Inf	Inf	0.00134638	0.00911915		Cacng6
1506	708.912	1290.2	127.629	0.0989219	-3.33757	2.80601e-14	7.93787e-13	DOWN	Cacng7
1507	0.507876	0	1.01575	Inf	Inf	0.796084	0.989104		Cacng8
1508	6892.59	6836.77	6948.4	1.01633	0.0233668	0.956126	1		Cacybp
1509	3634.48	2041.97	5226.99	2.55978	1.35602	0.014857	0.063912		Cad
1415	1.00425	0.588985	1.41951	2.41009	1.26909	0.879445	1		CAD23_RAT
1416	0	0	0	NA	NA	NA	NA		CADH6_RAT
1510	6425.08	10961.7	1888.5	0.172282	-2.53715	0.000438973	0.00340384	DOWN	Cadm1
1511	1.22873	1.54582	0.911632	0.58974	-0.761849	0.907561	1		Cadm2
1512	0.294493	0.588985	0	0	#NAME?	0.969399	1		Cadm3
1513	1371.43	1654.16	1088.7	0.65816	-0.60349	0.124215	0.307631		Cadm4
1514	553.814	1096.79	10.8355	0.00987923	-6.66139	1.54268e-11	3.46464e-10	DOWN	Cadps
1515	0	0	0	NA	NA	NA	NA		Cadps2
1516	59.6563	32.5374	86.7751	2.66694	1.41518	0.00947977	0.0453925		Cage1
1517	0	0	0	NA	NA	NA	NA		Calb1
1518	0.511575	0.515274	0.507876	0.985644	-0.0208611	1	1		Calb2
1519	0	0	0	NA	NA	NA	NA		Calca
1520	1.3508	1.17797	1.52363	1.29344	0.371209	1	1		Calcb
1521	1322.2	1081.14	1563.26	1.44594	0.532009	0.201015	0.430552		Calcoco1
1522	0	0	0	NA	NA	NA	NA		Calcoco2
1523	0	0	0	NA	NA	NA	NA		Calcr
1524	2.63078	0	5.26155	Inf	Inf	0.0592272	0.181515		Calcrl
1525	1245.53	255.225	2235.84	8.7603	3.13098	5.45159e-13	1.37982e-11	UP	Cald1
1526	0	0	0	NA	NA	NA	NA		Calhm1
1527	359.896	335.4	384.393	1.14607	0.196701	0.570529	0.831371		Calhm2
1528	3.89717	4.34332	3.45101	0.794556	-0.331779	0.83839	1		Calhm3
1529	21735.5	27608.3	15862.8	0.574568	-0.799451	0.0431087	0.143457		Calm1
1530	13611.6	16640	10583.2	0.63601	-0.652878	0.0992981	0.263177		Calm2
1531	5151.87	5998.33	4305.4	0.717766	-0.478414	0.23523	0.476619		Calm3
1532	0	0	0	NA	NA	NA	NA		Calm4
1533	0.201878	0	0.403756	Inf	Inf	1	1		Calml3
1534	1184.13	1594.56	773.704	0.485213	-1.04331	0.00986473	0.0467015		Calml4
1535	0	0	0	NA	NA	NA	NA		Caln1
1536	22787.5	11647.3	33927.7	2.91293	1.54247	0.0057241	0.0304668		Calr
1537	96.2199	73.2496	119.19	1.62718	0.702372	0.134441	0.32504		Calr3
1538	23798.6	9802.45	37794.7	3.85564	1.94697	1.38003e-06	1.74192e-05		Calu
1417	34196.8	29686.1	38707.5	1.30389	0.382826	0.335596	0.604433		CALX_RAT
1539	2.02459	4.04918	0	0	#NAME?	0.19019	0.414944		Caly
1540	505.804	464.233	547.375	1.1791	0.237681	0.535345	0.799458		Camk1
1541	1.37985	2.35594	0.403756	0.171378	-2.54475	0.62245	0.872832		Camk1g
1542	959.094	1801.41	116.78	0.0648273	-3.94725	2.04994e-18	8.38925e-17	DOWN	Camk2b
1543	1167.02	1233.66	1100.39	0.891973	-0.164927	0.661213	0.899859		Camk2g
1544	300.347	388.842	211.852	0.544827	-0.876131	0.0350607	0.123221		Camk2n1
1545	29.296	58.0841	0.507876	0.0087438	-6.83752	1.49041e-11	3.35132e-10	DOWN	Camk4
1546	806.244	882.279	730.21	0.827641	-0.272924	0.45399	0.730127		Camkk2
1547	33.183	32.2446	34.1214	1.05821	0.0816192	0.891709	1		Camkv
1548	1117.21	1365.75	868.669	0.636039	-0.652812	0.0978543	0.260362		Camlg
1549	0.883478	1.76696	0	0	#NAME?	0.519315	0.78552		Camp
1550	4543.75	5560.03	3527.46	0.634431	-0.656464	0.0845663	0.234438		Camsap1l1
1551	41.0347	40.7846	41.2849	1.01227	0.0175918	0.918045	1		Camta1
1552	2305.59	3052.63	1558.55	0.510559	-0.969851	0.0126254	0.0564584		Camta2
1553	6888.18	6571.05	7205.31	1.09652	0.132936	0.769649	0.972878		Cand1
1554	1243.29	1132.28	1354.29	1.19607	0.258303	0.551594	0.815157		Cand2
1555	1914.2	2149.55	1678.84	0.781017	-0.356575	0.361176	0.629869		Cant1
1556	7004.24	5215.85	8792.64	1.68575	0.753394	0.0565602	0.175821		Cap1
1557	13.9637	1.61953	26.3078	16.2441	4.02184	9.79821e-05	0.00089779	UP	Cap2
1558	199.561	124.929	274.193	2.19479	1.13408	0.00948956	0.0454158		Capg
1559	4404.18	6971.43	1836.92	0.263493	-1.92416	1.96288e-06	2.44576e-05		Capn1
1560	1.3582	2.20852	0.507876	0.229963	-2.12053	0.551167	0.81487		Capn11
1561	793.612	624.94	962.285	1.5398	0.622746	0.117908	0.297329		Capn12
1562	0.515274	1.03055	0	0	#NAME?	0.699233	0.922142		Capn13
1563	5914.99	6149.42	5680.56	0.923756	-0.114417	0.752455	0.959243		Capn2
1564	29.9784	16.785	43.1718	2.57205	1.36292	0.0366215	0.12689		Capn3
1565	763.177	727.988	798.367	1.09668	0.133138	0.747753	0.955232		Capn5
1566	13.7595	0	27.519	Inf	Inf	6.95604e-07	9.11761e-06		Capn6
1567	2525.59	2575.48	2475.71	0.961261	-0.0570004	0.870381	1		Capn7
1568	3.54781	6.18399	0.911632	0.147418	-2.76201	0.135398	0.326586		Capn8
1569	3.1455	5.07973	1.21127	0.238451	-2.06823	0.323719	0.590374		Capn9
1570	6396.35	7905.25	4887.44	0.618252	-0.693732	0.076955	0.219926		Capns1
1571	0.859572	0	1.71914	Inf	Inf	0.490177	0.757307		Caps2
1572	1.15776	1.10426	1.21127	1.09691	0.133441	1	1		Capsl
1573	7677.16	8460.06	6894.26	0.814919	-0.295272	0.442228	0.716865		Capza1
1574	5986.52	3689.2	8283.85	2.24543	1.16699	0.00309498	0.0183802		Capza2
1575	0	0	0	NA	NA	NA	NA		Capza3
1576	3049.21	2271.46	3826.96	1.6848	0.752578	0.0553019	0.17291		Capzb
1577	1501.71	5.52129	2997.9	542.97	9.08473	2.06887e-50	8.86054e-48	UP	Car1
1578	572.601	1017.61	127.59	0.125382	-2.9956	9.2559e-12	2.11772e-10	DOWN	Car11
1579	2195.54	4270.33	120.742	0.0282745	-5.14435	1.62826e-27	1.2925e-25	DOWN	Car12
1580	5.05082	7.06711	3.03453	0.429388	-1.21965	0.401837	0.673597		Car13
1581	211.816	29.1523	394.48	13.5317	3.75827	2.03201e-14	5.83798e-13	UP	Car14
1582	0	0	0	NA	NA	NA	NA		Car15
1583	1387.48	12.2936	2762.67	224.725	7.81202	7.02034e-44	1.53913e-41	UP	Car2
1584	115.707	0	231.415	Inf	Inf	2.91788e-26	2.16676e-24		Car3
1585	0	0	0	NA	NA	NA	NA		Car4
1586	4.49355	6.55184	2.43526	0.371691	-1.42782	0.307341	0.569702		Car5a
1587	1530.39	9.27563	3051.51	328.981	8.36186	2.36463e-47	6.80423e-45	UP	Car5b
1588	22.8209	2.20852	43.4333	19.6663	4.29765	8.24082e-07	1.06725e-05	UP	Car6
1589	1.96013	1.69324	2.22702	1.31524	0.395326	0.97182	1		Car7
1590	0.507876	0	1.01575	Inf	Inf	0.796084	0.989104		Car8
1591	124.68	39.3855	209.975	5.33129	2.41448	6.4932e-07	8.54134e-06	UP	Car9
1592	646.755	960.02	333.49	0.347378	-1.52542	0.000546728	0.00413493		Card10
1593	582.059	209.506	954.611	4.55648	2.18792	0.00318914	0.0188337		Card6
1594	2125.06	2671.96	1578.16	0.590636	-0.759659	0.0578674	0.178567		Card9
1595	180.743	204.137	157.349	0.770802	-0.375567	0.373015	0.642004		Carf
1596	2755.77	2917.01	2594.54	0.889452	-0.169011	0.657375	0.896735		Carhsp1
1597	934.831	1063.05	806.617	0.758779	-0.398248	0.338692	0.607041		Carkd
1418	3972.21	3477.14	4467.28	1.28476	0.361496	0.372323	0.641246		CARM1_RAT
1598	3650.3	4552.21	2748.4	0.60375	-0.727976	0.0644889	0.192806		Cars
1599	0	0	0	NA	NA	NA	NA		Cartpt
1419	0	0	0	NA	NA	NA	NA		CASA1_RAT
1600	65.4662	14.2816	116.651	8.16788	3.02996	9.01138e-08	1.34375e-06	UP	Casc1
1601	2220.67	2478.95	1962.39	0.791622	-0.337116	0.367771	0.63751		Casc3
1602	1307.71	1522.3	1093.13	0.718082	-0.47778	0.206501	0.437865		Casc4
1603	1449.56	1174.29	1724.83	1.46883	0.554666	0.334176	0.602465		Casc5
1604	5.12446	0	10.2489	Inf	Inf	0.0822528	0.230208		Cask
1605	376.617	212.972	540.261	2.53678	1.343	0.0165505	0.0695084		Caskin2
1606	1.11351	0	2.22702	Inf	Inf	0.369079	0.637544		Casp1
1607	116.013	1.69324	230.333	136.031	7.08779	6.35316e-23	3.65625e-21	UP	Casp12
1608	0.807512	0	1.61502	Inf	Inf	0.524469	0.789039		Casp14
1609	1757.65	1733.96	1781.34	1.02732	0.0388909	0.932134	1		Casp2
1610	557.126	354.321	759.931	2.14475	1.10081	0.0282605	0.104507		Casp3
1611	81.8304	22.9697	140.691	6.12507	2.61473	4.53387e-07	6.09904e-06	UP	Casp4
1612	139.362	113.002	165.722	1.46653	0.55241	0.233038	0.474212		Casp6
1613	982.491	1042.72	922.264	0.884481	-0.177096	0.666631	0.904693		Casp7
1614	179.351	103.429	255.272	2.46809	1.3034	0.00409868	0.0232393		Casp8
1615	1569.28	885.457	2253.1	2.54456	1.34742	0.00082731	0.00593982		Casp8ap2
1616	558.172	414.982	701.362	1.6901	0.757111	0.0604479	0.184245		Casp9
1617	16.9968	18.1834	15.8101	0.86948	-0.201775	0.785223	0.985127		Casq1
1618	119.387	0.588985	238.185	404.399	8.65963	3.44844e-25	2.36964e-23	UP	Casq2
1619	0	0	0	NA	NA	NA	NA		Casr
1620	4573.04	4056.07	5090.01	1.25491	0.327586	0.407325	0.678582		Cast
1621	2406.43	1948.94	2863.93	1.46948	0.555308	0.166057	0.378245		Cat
1622	0.253938	0	0.507876	Inf	Inf	1	1		Catsper1
1623	124.832	98.2797	151.384	1.54034	0.623249	0.163895	0.374803		Catsper2
1624	10.7737	4.34332	17.2042	3.96106	1.98589	0.0412232	0.13894		Catsper4
1625	20.832	6.11028	35.5537	5.81867	2.54069	0.000997867	0.00701401	UP	Catsperg1
1626	931.397	2.20852	1860.59	842.459	9.71846	1.94032e-48	6.26892e-46	UP	Cav1
1627	23.1032	0	46.2063	Inf	Inf	1.75039e-09	3.22997e-08		Cav2
1628	8.85602	0	17.712	Inf	Inf	7.33279e-05	0.000688983		Cav3
1629	835.541	860.999	810.083	0.940864	-0.0879417	0.800506	0.99124		Cbfa2t2
1630	21.2158	37.4697	4.96192	0.132425	-2.91675	0.0129697	0.0575265		Cbfa2t3
1631	3452.58	2944.39	3960.77	1.34519	0.427812	0.284057	0.542261		Cbfb
1632	474.608	396.344	552.873	1.39493	0.480195	0.261275	0.511658		Cblb
1633	1.34299	2.28223	0.403756	0.176913	-2.49889	0.552359	0.815487		Cblc
1634	2438.71	3922.79	954.626	0.243354	-2.03887	5.04286e-07	6.73943e-06	DOWN	Cbll1
1635	431.287	551.099	311.475	0.565189	-0.823195	0.0619481	0.187299		Cbln1
1636	0	0	0	NA	NA	NA	NA		Cbln2
1637	16.6176	20.9802	12.255	0.584121	-0.775661	0.293092	0.552351		Cbln3
1638	0	0	0	NA	NA	NA	NA		Cbln4
1420	1.00939	0	2.01878	Inf	Inf	0.47752	0.750531		CBPB1_RAT
1639	1959.1	2246.97	1671.22	0.743763	-0.427086	0.322512	0.588699		Cbr1
1640	969.207	1175.38	763.036	0.649184	-0.6233	0.116509	0.295095		Cbr3
1641	237.881	328.923	146.839	0.446423	-1.16352	0.00717447	0.036328		Cbr4
1642	4.9134	9.42305	0.403756	0.0428477	-4.54464	0.0131513	0.0582338		Cbs
1643	130.606	100.045	161.168	1.61096	0.687923	0.143552	0.341074		Cbwd1
1644	1165.2	1097.25	1233.16	1.12386	0.168466	0.701211	0.923665		Cbx1
1645	4322.47	2007.32	6637.61	3.3067	1.72539	1.41651e-05	0.000154324		Cbx3
1646	1139.99	1096.66	1183.32	1.07902	0.10972	0.811094	0.991576		Cbx5
1647	1481.11	2203.42	758.803	0.344375	-1.53795	0.00012134	0.00108792		Cbx7
1648	463.62	464.53	462.71	0.996083	-0.00566276	0.966812	1		Cby1
1649	8.81257	8.61293	9.0122	1.04636	0.0653753	1	1		Cby3
1650	1014.15	1038.73	989.578	0.952685	-0.0699294	0.920219	1		Cc2d1a
1651	2264.63	1893.57	2635.68	1.39191	0.477065	0.233649	0.474634		Cc2d1b
1652	3356.13	3257.1	3455.16	1.06081	0.0851604	0.826462	0.993982		Ccar1
1653	6.17955	0	12.3591	Inf	Inf	0.00127608	0.00870705		Ccbe1
1654	708.749	878.042	539.455	0.614384	-0.702787	0.0889415	0.243557		Ccbl1
1655	0	0	0	NA	NA	NA	NA		Ccbp2
1656	1268.63	1704.33	832.937	0.488718	-1.03293	0.0111471	0.0513213		Ccdc101
1657	5.23195	2.87121	7.5927	2.64442	1.40295	0.294299	0.553364		Ccdc103
1658	2705.63	3947.38	1463.88	0.370849	-1.4311	0.000400397	0.00315656		Ccdc104
1659	0	0	0	NA	NA	NA	NA		Ccdc105
1660	331.737	444.721	218.754	0.491889	-1.02359	0.0144433	0.062481		Ccdc106
1661	44.5837	15.7545	73.413	4.65982	2.22028	0.000140284	0.00123671	UP	Ccdc109b
1662	8.7051	8.09837	9.31184	1.14984	0.201435	0.839906	1		Ccdc11
1663	41.521	0.588985	82.453	139.992	7.1292	2.27941e-08	3.69847e-07	UP	Ccdc110
1664	136.506	52.4147	220.597	4.20868	2.07337	0.0168582	0.0705913		Ccdc111
1665	721.03	756.338	685.722	0.906634	-0.141407	0.722473	0.941218		Ccdc112
1666	23.0359	28.0473	18.0244	0.642643	-0.637911	0.332206	0.600366		Ccdc114
1667	25.7483	27.5328	23.9639	0.870378	-0.200286	0.86985	1		Ccdc116
1668	725.114	854.684	595.545	0.696801	-0.521181	0.177045	0.394537		Ccdc117
1669	655.826	648.059	663.592	1.02397	0.0341706	0.91703	1		Ccdc12
1670	424.012	515.459	332.565	0.645183	-0.63222	0.113318	0.289279		Ccdc120
1671	0	0	0	NA	NA	NA	NA		Ccdc121
1672	2563.47	2784.95	2341.98	0.84094	-0.249925	0.534599	0.798732		Ccdc124
1673	306.83	272.969	340.691	1.24809	0.319726	0.469938	0.745149		Ccdc125
1674	321.268	257.07	385.466	1.49946	0.584438	0.167769	0.380403		Ccdc126
1675	820.883	657.612	984.154	1.49656	0.581646	0.158212	0.366033		Ccdc127
1676	0	0	0	NA	NA	NA	NA		Ccdc129
1677	2.03254	1.03055	3.03453	2.94458	1.55806	0.583005	0.843036		Ccdc13
1678	324.758	270.177	379.34	1.40404	0.489586	0.206237	0.437665		Ccdc130
1679	3311.67	3234.01	3389.34	1.04803	0.0676791	0.860114	1		Ccdc132
1680	414.408	340.478	488.338	1.43427	0.520317	0.212328	0.445915		Ccdc134
1681	0.257637	0.515274	0	0	#NAME?	0.969368	1		Ccdc135
1682	2413.73	2017.59	2809.87	1.39269	0.477873	0.243983	0.488621		Ccdc136
1683	162.575	164.164	160.985	0.980638	-0.0282076	0.994166	1		Ccdc142
1684	3.59447	0	7.18894	Inf	Inf	0.0203322	0.0816122		Ccdc147
1685	15.7711	30.331	1.21127	0.039935	-4.6462	0.000210319	0.00178079	DOWN	Ccdc148
1686	34.762	31.2864	38.2377	1.22218	0.28946	0.648936	0.889135		Ccdc150
1687	13.701	17.374	10.028	0.577182	-0.792902	0.363212	0.632142		Ccdc152
1688	88.9317	171.677	6.18591	0.0360322	-4.79457	5.22377e-11	1.12384e-09	DOWN	Ccdc153
1689	0.809766	1.61953	0	0	#NAME?	0.487712	0.756929		Ccdc154
1690	160.508	185.142	135.874	0.73389	-0.446365	0.316749	0.582103		Ccdc157
1691	12.9454	1.69324	24.1976	14.2907	3.837	0.000242419	0.00201735	UP	Ccdc158
1692	1.61358	1.10426	2.1229	1.92247	0.942959	0.803468	0.99124		Ccdc162
1693	145.332	84.5133	206.15	2.43926	1.28645	0.00346109	0.0201835		Ccdc163
1694	278.533	123.162	433.904	3.52304	1.81682	2.45691e-05	0.000256354		Ccdc17
1695	145.183	96.2895	194.076	2.01555	1.01117	0.0260468	0.0984357		Ccdc18
1696	11.2542	17.963	4.54544	0.253045	-1.98254	0.0547265	0.171723		Ccdc19
1697	2086.4	1607.86	2564.94	1.59525	0.673784	0.093966	0.253253		Ccdc21
1698	1901.35	2269.76	1532.94	0.675375	-0.56624	0.14985	0.3514		Ccdc22
1699	145.292	31.5826	259.002	8.20077	3.03576	5.36531e-05	0.00051922	UP	Ccdc23
1700	1612.1	1959.04	1265.16	0.645805	-0.630829	0.116853	0.295721		Ccdc25
1701	267.599	293.147	242.052	0.825704	-0.276304	0.528971	0.793348		Ccdc28a
1702	0	0	0	NA	NA	NA	NA		Ccdc3
1703	766.088	1118.54	413.632	0.369795	-1.4352	0.000408212	0.00321266		Ccdc32
1704	0.863271	0.515274	1.21127	2.35073	1.23311	0.895378	1		Ccdc33
1705	476.865	370.072	583.658	1.57715	0.657317	0.109006	0.281077		Ccdc34
1706	17.1766	20.1708	14.1824	0.703114	-0.50817	0.491129	0.757938		Ccdc37
1707	415.917	400.772	431.062	1.07558	0.105114	0.790776	0.989104		Ccdc39
1708	538.722	295.424	782.021	2.64712	1.40442	0.0183823	0.0755813		Ccdc41
1709	1.10426	2.20852	0	0	#NAME?	0.337683	0.605882		Ccdc42
1710	46.1761	30.9199	61.4322	1.98682	0.990458	0.0601938	0.183613		Ccdc42b
1711	1363.28	1251.86	1474.7	1.17801	0.236348	0.556066	0.818241		Ccdc43
1712	729.069	801.758	656.38	0.818676	-0.288635	0.462459	0.738267		Ccdc45
1713	192.112	85.3958	298.829	3.49934	1.80708	0.00946671	0.0453417		Ccdc46
1714	8476.09	9906.67	7045.5	0.711187	-0.491698	0.20038	0.429453		Ccdc47
1715	0.455816	0	0.911632	Inf	Inf	0.810334	0.99124		Ccdc48
1716	675.393	781.886	568.899	0.727599	-0.458785	0.246638	0.492313		Ccdc49
1717	684.763	522.075	847.451	1.62324	0.698874	0.100134	0.264914		Ccdc50
1718	422.611	558.461	286.76	0.513484	-0.96161	0.0189263	0.0773002		Ccdc51
1719	307.59	239.913	375.267	1.56418	0.645406	0.14442	0.342429		Ccdc52
1720	1280.26	1387.63	1172.89	0.845251	-0.242549	0.558563	0.819967		Ccdc53
1721	0.552129	1.10426	0	0	#NAME?	0.691409	0.918707		Ccdc54
1722	407.55	268.338	546.762	2.03759	1.02686	0.0899167	0.245465		Ccdc55
1723	1098.83	1294.79	902.867	0.697305	-0.520139	0.194412	0.42126		Ccdc56
1724	1148.07	1430.1	866.03	0.605571	-0.723632	0.0771239	0.220272		Ccdc58
1725	460.835	591.227	330.442	0.55891	-0.839313	0.0452748	0.148703		Ccdc59
1726	754.739	874.977	634.501	0.725163	-0.463623	0.494525	0.761214		Ccdc6
1727	0	0	0	NA	NA	NA	NA		Ccdc60
1728	600.204	636.417	563.99	0.886196	-0.174302	0.653424	0.89324		Ccdc61
1729	247.365	189.122	305.607	1.61592	0.69236	0.102953	0.270083		Ccdc62
1730	1040.01	1957.6	122.42	0.062536	-3.99917	7.09225e-19	2.98198e-17	DOWN	Ccdc64
1731	268.352	511.491	25.2133	0.0492939	-4.34245	1.96582e-18	8.08092e-17	DOWN	Ccdc64b
1732	60.0534	92.9789	27.128	0.291765	-1.77712	0.00100316	0.00704314		Ccdc65
1733	0.515274	1.03055	0	0	#NAME?	0.699233	0.922142		Ccdc67
1734	0	0	0	NA	NA	NA	NA		Ccdc68
1735	45.0746	55.7282	34.4211	0.61766	-0.695116	0.222692	0.459868		Ccdc69
1736	3320.44	3845.45	2795.44	0.726947	-0.460079	0.257867	0.507521		Ccdc72
1737	25.6499	31.1397	20.16	0.647407	-0.627255	0.320525	0.586559		Ccdc73
1738	23.37	6.18399	40.5561	6.55824	2.71331	0.0104799	0.0487733		Ccdc74a
1739	816.943	828.562	805.324	0.971954	-0.0410406	0.908105	1		Ccdc75
1740	414.733	305.806	523.66	1.71239	0.776014	0.0570584	0.177027		Ccdc77
1741	51933.5	130.745	103736	793.425	9.63195	3.74859e-65	1.15057e-61	UP	Ccdc80
1742	886.082	1006.93	765.23	0.75996	-0.396005	0.32678	0.594075		Ccdc82
1743	1416.59	2084.34	748.831	0.359265	-1.47688	0.000284556	0.00233529		Ccdc84
1744	0	0	0	NA	NA	NA	NA		Ccdc85a
1745	681.156	633.993	728.32	1.14878	0.200107	0.614815	0.867134		Ccdc85b
1746	1644.99	1799.37	1490.62	0.828414	-0.271576	0.513093	0.779501		Ccdc86
1747	0	0	0	NA	NA	NA	NA		Ccdc87
1748	2412.92	1749.66	3076.18	1.75816	0.814066	0.0962881	0.257514		Ccdc88a
1749	1347.02	1921.47	772.574	0.402074	-1.31447	0.00106211	0.00739502		Ccdc88b
1750	372.406	365.127	379.686	1.03987	0.0564077	0.978095	1		Ccdc88c
1751	10.5118	7.14082	13.8827	1.94414	0.959128	0.345253	0.612954		Ccdc89
1752	326.004	208.848	443.16	2.12192	1.08537	0.0114832	0.052475		Ccdc90a
1753	556.362	618.982	493.742	0.797668	-0.32614	0.439594	0.714083		Ccdc90b
1754	1051.64	1273.5	829.771	0.651565	-0.61802	0.120671	0.301857		Ccdc91
1755	6227.61	7600.31	4854.91	0.638777	-0.646615	0.10608	0.275734		Ccdc92
1756	716.359	546.737	885.982	1.62049	0.69643	0.102781	0.269747		Ccdc93
1757	59.1055	48.8078	69.4032	1.42197	0.507891	0.29959	0.559502		Ccdc96
1758	1929.02	2485.75	1372.29	0.552062	-0.857097	0.0302955	0.110589		Ccdc97
1759	1607.85	2013.88	1201.82	0.596771	-0.74475	0.0612457	0.185908		Ccdc99
1421	0	0	0	NA	NA	NA	NA		CCG5_RAT
1760	2.23072	0.515274	3.94617	7.65839	2.93704	0.270617	0.524654		Ccin
1761	9471.58	23.9258	18919.2	790.745	9.62707	2.80245e-62	4.69181e-59	UP	Cck
1762	0.709754	0	1.41951	Inf	Inf	0.616449	0.867134		Cckar
1763	2.13481	4.26961	0	0	#NAME?	0.0832912	0.232373		Cckbr
1764	0	0	0	NA	NA	NA	NA		Ccl1
1765	23.6682	47.3364	0	0	#NAME?	6.52603e-11	1.39262e-09		Ccl11
1766	0	0	0	NA	NA	NA	NA		Ccl12
1767	9.35634	14.8706	3.84205	0.258365	-1.95252	0.0658202	0.195824		Ccl17
1768	2.7625	2.28223	3.24277	1.42088	0.506785	0.881921	1		Ccl19
1769	0.257637	0.515274	0	0	#NAME?	0.969368	1		Ccl2
1770	0	0	0	NA	NA	NA	NA		Ccl20
1771	0	0	0	NA	NA	NA	NA		Ccl21
1772	0.253938	0	0.507876	Inf	Inf	1	1		Ccl22
1773	6.16514	9.7909	2.53938	0.259361	-1.94696	0.0960777	0.257169		Ccl24
1774	0.253938	0	0.507876	Inf	Inf	1	1		Ccl25
1775	0	0	0	NA	NA	NA	NA		Ccl26
1776	36.5472	51.8271	21.2672	0.410348	-1.28508	0.0325078	0.116413		Ccl27
1777	0.709754	0	1.41951	Inf	Inf	0.616449	0.867134		Ccl28
1778	0	0	0	NA	NA	NA	NA		Ccl3
1779	0	0	0	NA	NA	NA	NA		Ccl4
1780	0.257637	0.515274	0	0	#NAME?	0.969368	1		Ccl5
1781	0.201878	0	0.403756	Inf	Inf	1	1		Ccl6
1782	10.4347	20.4656	0.403756	0.0197285	-5.66358	4.95631e-05	0.000485507	DOWN	Ccl7
1783	0	0	0	NA	NA	NA	NA		Ccl9
1784	1445.11	1445.76	1444.46	0.999098	-0.00130126	0.969569	1		Ccm2
1785	42.8766	61.5429	24.2103	0.393389	-1.34597	0.0152315	0.0652485		Ccna1
1786	3708.89	3181.14	4236.64	1.3318	0.413378	0.297881	0.557837		Ccna2
1787	3833.23	3676.69	3989.77	1.08515	0.117897	0.751557	0.958352		Ccnb1
1788	1345.39	1768.67	922.107	0.521357	-0.939656	0.0198365	0.0801293		Ccnb1ip1
1789	4068.24	3795.09	4341.4	1.14395	0.194026	0.60563	0.861125		Ccnb2
1790	2.06795	2.20852	1.92739	0.872706	-0.196433	1	1		Ccnb3
1791	672.566	545.207	799.925	1.46719	0.55306	0.168913	0.382375		Ccnc
1792	9257.15	7967.91	10546.4	1.32361	0.404475	0.327267	0.594708		Ccnd1
1422	180.428	7.58239	353.274	46.5914	5.54199	6.12119e-22	3.19342e-20	UP	CCND2_RAT
1793	1194.1	1446.96	941.234	0.650489	-0.620403	0.12203	0.304019		Ccndbp1
1794	535	362.124	707.875	1.95478	0.967008	0.0299797	0.109654		Ccne1
1795	1746.86	1227.35	2266.37	1.84656	0.884843	0.0256748	0.0974285		Ccne2
1796	1988.13	1838.67	2137.58	1.16257	0.21732	0.589813	0.849052		Ccnf
1797	6307.23	5795.91	6818.55	1.17644	0.234429	0.57275	0.833173		Ccng1
1798	757.293	1023.29	491.294	0.480111	-1.05856	0.0160596	0.0680205		Ccng2
1799	989.025	998.703	979.347	0.980618	-0.0282365	0.979609	1		Ccnh
1800	3545.57	4313.67	2777.47	0.643877	-0.635144	0.104949	0.273526		Ccni
1801	455.333	541.01	369.655	0.683269	-0.549475	0.173622	0.389313		Ccnj
1802	14.6239	10.012	19.2357	1.92125	0.942049	0.244592	0.489556		Ccnjl
1803	1463.14	1776.76	1149.53	0.646982	-0.628202	0.111452	0.285825		Ccnk
1804	726.465	791.095	661.835	0.836606	-0.25738	0.530806	0.795363		Ccnl1
1805	1090.95	405.184	1776.71	4.38494	2.13256	0.00362828	0.0209585		Ccnl2
1806	484.105	407.525	560.684	1.37583	0.460298	0.511577	0.778098		Ccnt1
1807	1479.15	1721	1237.3	0.718941	-0.476055	0.218066	0.453979		Ccnt2
1808	1131.33	1573.84	688.833	0.437678	-1.19206	0.00264252	0.0161194		Ccny
1809	0	0	0	NA	NA	NA	NA		Ccr1
1810	124.662	129.638	119.685	0.923224	-0.115247	0.794684	0.989104		Ccr10
1811	0	0	0	NA	NA	NA	NA		Ccr1l1
1812	0	0	0	NA	NA	NA	NA		Ccr2
1813	0	0	0	NA	NA	NA	NA		Ccr3
1814	10.0472	19.287	0.807512	0.0418683	-4.578	0.00269243	0.0163589		Ccr4
1815	0.97109	1.03055	0.911632	0.88461	-0.176886	1	1		Ccr5
1816	0	0	0	NA	NA	NA	NA		Ccr6
1817	1.11351	0	2.22702	Inf	Inf	0.369079	0.637544		Ccr7
1818	0	0	0	NA	NA	NA	NA		Ccr8
1819	0	0	0	NA	NA	NA	NA		Ccr9
1820	512.646	463.935	561.357	1.20999	0.274996	0.517362	0.783853		Ccrk
1821	1.19462	1.17797	1.21127	1.02827	0.0402156	1	1		Ccrl1
1822	28.0578	13.1774	42.9381	3.25847	1.70419	0.0101122	0.0475531		Ccrl2
1823	506.211	557.357	455.064	0.816468	-0.292532	0.485346	0.7567		Ccrn4l
1824	1732.16	1977.89	1486.42	0.751517	-0.412123	0.307097	0.569536		Ccs
1825	12415.5	13947.5	10883.5	0.780318	-0.357866	0.366265	0.636034		Cct2
1826	12029.5	14184.6	9874.37	0.696131	-0.522569	0.186617	0.409561		Cct3
1827	10742.4	11695.1	9789.79	0.837085	-0.256554	0.514933	0.781459		Cct4
1828	12612.2	14136.3	11088.1	0.784369	-0.350395	0.375369	0.644388		Cct5
1829	5374.45	3319.31	7429.58	2.23829	1.1624	0.0270753	0.101283		Cct6a
1830	8.37123	6.03657	10.7059	1.77351	0.826606	0.600772	0.85826		Cct6b
1831	9708.78	8375.2	11042.4	1.31846	0.398852	0.304214	0.565956		Cct7
1832	9967.9	9746.32	10189.5	1.04547	0.0641529	0.857626	1		Cct8
1833	3.72723	3.31278	4.14168	1.25021	0.322176	0.860039	1		Cct8l1
1834	191.185	10.5273	371.842	35.3216	5.14248	1.18248e-20	5.70067e-19	UP	Cd14
1835	10136.7	10821.9	9451.52	0.873373	-0.19533	0.623886	0.874391		Cd151
1836	1.83436	1.54582	2.1229	1.37332	0.457664	0.978116	1		Cd160
1837	0	0	0	NA	NA	NA	NA		Cd163
1838	0.511575	0.515274	0.507876	0.985644	-0.0208611	1	1		Cd163l1
1839	5282.28	3374.48	7190.08	2.13072	1.09134	0.0282339	0.10443		Cd164
1840	0.294493	0.588985	0	0	#NAME?	0.969399	1		Cd177
1841	0.588985	1.17797	0	0	#NAME?	0.684125	0.916813		Cd180
1842	1.50801	2.20852	0.807512	0.365635	-1.45152	0.733258	0.947176		Cd19
1843	111.765	2.7975	220.732	78.9032	6.30201	8.04466e-21	3.95068e-19	UP	Cd1d1
1844	8.34937	0.588985	16.1097	27.3517	4.77356	0.000940801	0.0066612	UP	Cd2
1845	58.8865	0.588985	117.184	198.959	7.63633	4.32448e-17	1.59598e-15	UP	Cd200
1846	6.99342	0	13.9868	Inf	Inf	0.00058713	0.00440252		Cd200r1
1847	0.952187	0.588985	1.31539	2.23331	1.15919	0.88503	1		Cd200r2
1848	0	0	0	NA	NA	NA	NA		Cd207
1849	0	0	0	NA	NA	NA	NA		Cd209a
1850	1.47157	0	2.94314	Inf	Inf	0.266019	0.51792		Cd209b
1851	0	0	0	NA	NA	NA	NA		Cd209e
1852	0	0	0	NA	NA	NA	NA		Cd209g
1853	16.3062	32.6125	0	0	#NAME?	2.46997e-08	3.98659e-07		Cd22
1854	0	0	0	NA	NA	NA	NA		Cd226
1855	37329.2	60606.5	14052	0.231857	-2.1087	1.99819e-07	2.83284e-06	DOWN	Cd24
1856	0	0	0	NA	NA	NA	NA		Cd244
1857	182.579	262.964	102.194	0.388624	-1.36355	0.00757164	0.0379117		Cd248
1858	27.0931	42.8428	11.3433	0.264767	-1.91721	0.186472	0.409549		Cd27
1859	33.3616	24.293	42.4302	1.74661	0.804553	0.205644	0.436608		Cd274
1860	1769.23	2048.53	1489.93	0.727314	-0.459351	0.237689	0.479859		Cd276
1861	4.30422	0	8.60845	Inf	Inf	0.00934933	0.0448963		Cd28
1862	1532.1	910.677	2153.53	2.36475	1.24169	0.0034375	0.0200841		Cd2ap
1863	4390.92	5591.3	3190.55	0.570627	-0.80938	0.0403684	0.13681		Cd2bp2
1864	1.13742	1.76696	0.507876	0.28743	-1.79872	0.716824	0.937373		Cd300lf
1865	0	0	0	NA	NA	NA	NA		Cd302
1866	1634.97	2266.26	1003.68	0.442881	-1.17501	0.0091668	0.0441811		Cd320
1867	0	0	0	NA	NA	NA	NA		Cd34
1868	10.987	5.66872	16.3053	2.87636	1.52424	0.101746	0.267833		Cd37
1869	0	0	0	NA	NA	NA	NA		Cd38
1870	0	0	0	NA	NA	NA	NA		Cd3d
1871	5.96931	5.15344	6.78518	1.31663	0.396851	0.774137	0.976473		Cd3e
1872	1430.44	1569.38	1291.5	0.822935	-0.28115	0.489301	0.757307		Cd3eap
1873	2.95513	4.49075	1.41951	0.316096	-1.66156	0.39799	0.669151		Cd3g
1874	1.0485	1.69324	0.403756	0.238451	-2.06823	0.721899	0.940737		Cd4
1875	29.4043	17.8893	40.9193	2.28737	1.19369	0.0592466	0.181515		Cd40
1876	0	0	0	NA	NA	NA	NA		Cd40lg
1877	157.699	2.7975	312.601	111.743	6.80404	4.74168e-25	3.23418e-23	UP	Cd44
1878	1865.54	1786.35	1944.73	1.08866	0.122557	0.822333	0.993982		Cd47
1879	0	0	0	NA	NA	NA	NA		Cd48
1880	0.253938	0	0.507876	Inf	Inf	1	1		Cd5
1881	1.37115	0.515274	2.22702	4.32202	2.1117	0.604847	0.861125		Cd52
1882	1.12091	1.03055	1.21127	1.17536	0.233108	1	1		Cd53
1883	48.9893	0.588985	97.3897	165.352	7.36939	2.596e-15	8.07567e-14	UP	Cd55
1884	130.769	53.446	208.093	3.89352	1.96107	0.00519487	0.0281348		Cd59
1885	0.294493	0.588985	0	0	#NAME?	0.969399	1		Cd5l
1886	0.698249	0.588985	0.807512	1.37102	0.455253	1	1		Cd6
1887	11584.6	8789.74	14379.5	1.63594	0.710121	0.0689804	0.202865		Cd63
1888	52.9095	26.2074	79.6117	3.03776	1.60301	0.0039583	0.0226104		Cd68
1889	0.253938	0	0.507876	Inf	Inf	1	1		Cd69
1890	0.809766	1.61953	0	0	#NAME?	0.487712	0.756929		Cd7
1891	32.1345	30.5514	33.7177	1.10364	0.142267	0.817635	0.993982		Cd72
1892	6.45368	8.24508	4.66228	0.565462	-0.822498	0.491795	0.758432		Cd74
1893	1.68585	2.35594	1.01575	0.431145	-1.21375	0.765988	0.970181		Cd79a
1894	0	0	0	NA	NA	NA	NA		Cd79b
1895	4.17186	1.54582	6.79791	4.39761	2.13672	0.35705	0.626351		Cd80
1423	12537.1	15157.9	9916.41	0.654208	-0.612178	0.120669	0.301857		CD81_RAT
1896	1720.08	1649.11	1791.05	1.08607	0.119114	0.758862	0.964083		Cd82
1897	301.507	11.779	591.235	50.194	5.64944	1.58863e-25	1.13396e-23	UP	Cd83
1898	0.403756	0	0.807512	Inf	Inf	0.826252	0.993982		Cd84
1899	0	0	0	NA	NA	NA	NA		Cd86
1900	0	0	0	NA	NA	NA	NA		Cd8a
1901	0.201878	0	0.403756	Inf	Inf	1	1		Cd8b
1902	5011.72	3441.33	6582.12	1.91267	0.935588	0.0177563	0.0736488		Cd9
1903	0.588985	1.17797	0	0	#NAME?	0.684125	0.916813		Cd96
1904	682.568	572.15	792.986	1.38598	0.470903	0.261033	0.511437		Cd97
1905	499.943	456.486	543.399	1.1904	0.25144	0.629581	0.876881		Cd99l2
1906	18.1843	25.3249	11.0437	0.43608	-1.19733	0.127653	0.313659		Cda
1907	581.932	478.807	685.056	1.43075	0.516777	0.171096	0.38584		Cdc123
1908	400.812	482.772	318.853	0.660462	-0.598452	0.135837	0.327222		Cdc14a
1909	338.825	319.779	357.87	1.11912	0.16236	0.85858	1		Cdc14b
1910	1284.9	1164.55	1405.24	1.20668	0.27104	0.432685	0.706746		Cdc16
1911	3887.14	2900.83	4873.45	1.68002	0.748475	0.0557307	0.173867		Cdc20
1912	2292.95	2357.94	2227.95	0.944869	-0.0818139	0.81571	0.993982		Cdc23
1913	1874.7	2267.69	1481.72	0.653407	-0.613946	0.114603	0.29159		Cdc25a
1914	1694.41	1398.35	1990.46	1.42343	0.509372	0.202545	0.433074		Cdc25b
1915	284.556	223.946	345.165	1.54129	0.624135	0.117233	0.296236		Cdc26
1916	2233.15	1957.12	2509.19	1.28208	0.358486	0.437213	0.711849		Cdc27
1917	1187.64	1145.68	1229.59	1.07324	0.101972	0.843842	1		Cdc2l5
1918	2543.48	2407.9	2679.05	1.11261	0.153946	0.739013	0.949596		Cdc2l6
1919	1513.26	2127.47	899.042	0.422587	-1.24268	0.00199576	0.012722		Cdc34
1920	7220.77	8137.78	6303.76	0.774628	-0.368424	0.337902	0.606098		Cdc37
1921	635.395	426.753	844.038	1.97781	0.983907	0.0391656	0.133842		Cdc37l1
1922	1014.12	1001.79	1026.45	1.02462	0.0350888	0.931001	1		Cdc40
1923	5172.71	3627.43	6718	1.852	0.889084	0.0242352	0.0933192		Cdc42
1924	2216.81	2036.99	2396.62	1.17655	0.234565	0.67278	0.91068		Cdc42bpa
1925	5359.81	6410.94	4308.69	0.672085	-0.573285	0.135483	0.326623		Cdc42bpb
1926	2291.79	2919.44	1664.13	0.570017	-0.810924	0.0351234	0.123277		Cdc42bpg
1927	169.856	9.27563	330.437	35.6242	5.15478	1.14346e-08	1.91784e-07	UP	Cdc42ep1
1928	53.3383	83.4821	23.1946	0.277839	-1.84768	0.000737265	0.00536235		Cdc42ep2
1929	510.413	655.56	365.265	0.55718	-0.843785	0.0364939	0.12658		Cdc42ep3
1930	461.213	378.464	543.961	1.43728	0.523346	0.259979	0.510424		Cdc42ep4
1931	6.20674	4.41703	7.99645	1.81037	0.856282	0.50116	0.76777		Cdc42ep5
1932	1813.8	1096.37	2531.22	2.30873	1.2071	0.00279383	0.0168692		Cdc42se1
1933	2467.96	2826.32	2109.59	0.746409	-0.421962	0.289791	0.548207		Cdc42se2
1934	1822.69	1993.99	1651.38	0.828177	-0.271989	0.491811	0.758432		Cdc5l
1935	605.98	400.692	811.267	2.02467	1.01768	0.0116859	0.0531375		Cdc6
1936	420.92	449.652	392.187	0.872201	-0.197268	0.631845	0.877067		Cdc7
1937	826.158	587.811	1064.5	1.81096	0.856758	0.0550407	0.172431		Cdc73
1938	1867.73	1719.39	2016.06	1.17254	0.22964	0.57387	0.834325		Cdca2
1939	3102.18	2335.68	3868.69	1.65635	0.728004	0.063156	0.189999		Cdca3
1940	654.657	580.242	729.072	1.2565	0.329408	0.454737	0.73069		Cdca4
1941	1075.16	815.014	1335.31	1.63839	0.71228	0.076883	0.219822		Cdca7
1942	784.108	669.692	898.524	1.3417	0.424059	0.297005	0.556764		Cdca7l
1943	1610.84	1375.11	1846.58	1.34287	0.425315	0.279896	0.536375		Cdca8
1944	710.247	372.056	1048.44	2.81795	1.49465	0.000300016	0.00244907		Cdcp1
1945	0.294493	0.588985	0	0	#NAME?	0.969399	1		Cdcp2
1946	10.5266	21.0532	0	0	#NAME?	0.0259473	0.0981807		Cdgap
1947	187.048	271.72	102.377	0.376774	-1.40823	0.00142565	0.00955067		Cdh1
1948	0	0	0	NA	NA	NA	NA		Cdh10
1949	0.403756	0	0.807512	Inf	Inf	0.826252	0.993982		Cdh11
1950	0.809766	1.61953	0	0	#NAME?	0.487712	0.756929		Cdh12
1951	1.66194	0.588985	2.7349	4.64341	2.21518	0.486474	0.756929		Cdh13
1952	605.51	141.493	1069.53	7.55886	2.91817	2.23496e-11	4.95892e-10	UP	Cdh15
1953	11.653	0.515274	22.7908	44.2305	5.46697	4.75993e-05	0.000467763	UP	Cdh16
1954	26.3452	12.957	39.7335	3.06658	1.61663	0.0530457	0.167649		Cdh17
1955	0	0	0	NA	NA	NA	NA		Cdh19
1956	590.238	181.315	999.162	5.51065	2.46222	9.22377e-05	0.000850601	UP	Cdh2
1957	0	0	0	NA	NA	NA	NA		Cdh20
1958	1160.35	1419.02	901.688	0.635431	-0.654193	0.0902063	0.246012		Cdh24
1959	243.65	485.281	2.01878	0.00416002	-7.90919	2.07095e-32	2.17935e-30	DOWN	Cdh29
1960	192.081	121.909	262.253	2.15121	1.10515	0.0117931	0.0534932		Cdh3
1961	7.09617	8.31879	5.87355	0.706058	-0.502142	0.707603	0.929341		Cdh5
1962	0	0	0	NA	NA	NA	NA		Cdh7
1963	0	0	0	NA	NA	NA	NA		Cdh8
1964	0	0	0	NA	NA	NA	NA		Cdh9
1965	2129.46	2710.15	1548.76	0.571466	-0.807262	0.0440534	0.145549		Cdig2
1966	3272.98	3823.12	2722.84	0.712204	-0.489637	0.217184	0.452552		Cdipt
1967	5921.14	5643.09	6199.19	1.09854	0.135593	0.721541	0.940737		Cdk1
1968	1387.65	1547.81	1227.49	0.793053	-0.334511	0.406686	0.67803		Cdk10
1969	2892.47	3201	2583.94	0.80723	-0.308948	0.456729	0.732485		Cdk105
1424	1889.22	1562.91	2215.53	1.41757	0.503417	0.256463	0.505623		CDK12_RAT
1425	4523.39	4135.44	4911.34	1.18762	0.248075	0.515128	0.781627		CDK16_RAT
1970	2240.82	2026.29	2455.36	1.21175	0.27709	0.514	0.780365		Cdk2
1971	7265.4	8921.85	5608.95	0.628676	-0.669612	0.0873536	0.23989		Cdk2ap1
1972	1052.41	987.363	1117.45	1.13176	0.178562	0.652463	0.892348		Cdk2ap2
1973	925.384	635.466	1215.3	1.91246	0.935428	0.0344986	0.121803		Cdk5
1974	15.0724	14.0605	16.0843	1.14393	0.194004	0.826493	0.993982		Cdk5r1
1975	245.475	205.17	285.779	1.39289	0.478081	0.312053	0.576059		Cdk5rap1
1976	1114.4	850.947	1377.85	1.6192	0.69528	0.0766917	0.219359		Cdk7
1977	2155.52	2498.64	1812.4	0.725352	-0.463247	0.237866	0.480112		Cdk9
1978	12.16	11.5572	12.7629	1.10433	0.143165	1	1		Cdkl1
1426	146.229	155.477	136.981	0.881035	-0.182728	0.678707	0.916139		CDKL2_RAT
1427	119.974	86.4277	153.52	1.77628	0.828859	0.0663761	0.196904		CDKL3_RAT
1979	27.6057	43.3602	11.8512	0.27332	-1.87134	0.00423526	0.0238887		Cdkl4
1980	884.193	904.817	863.569	0.954414	-0.0673134	0.841151	1		Cdkn1a
1981	1735.76	728.809	2742.71	3.76328	1.91199	2.88916e-06	3.48212e-05		Cdkn1b
1982	0	0	0	NA	NA	NA	NA		Cdkn2a
1983	568.888	357.19	780.587	2.18535	1.12787	0.0208283	0.0831507		Cdkn2aip
1984	2169.05	2441.46	1896.64	0.776847	-0.364297	0.361551	0.630404		Cdkn2aipnl
1985	0	0	0	NA	NA	NA	NA		Cdkn2b
1986	2270.24	1001.79	3538.69	3.53238	1.82064	7.39438e-06	8.43711e-05		Cdkn2c
1428	1554.8	920.009	2189.6	2.37998	1.25095	0.00933739	0.0448741		CDKN3_RAT
1987	2.57727	1.10426	4.05029	3.66788	1.87495	0.405953	0.677578		Cdnf
1988	371.093	647.83	94.3551	0.145648	-2.77944	4.28013e-10	8.38541e-09	DOWN	Cdo1
1989	7531.77	5555.72	9507.82	1.71136	0.775141	0.1371	0.329526		Cdon
1990	2724.19	2031.75	3416.64	1.68162	0.749853	0.0614598	0.186312		Cdr2
1991	431.868	461.941	401.795	0.869798	-0.201248	0.720056	0.939557		Cdr2l
1992	18.3116	36.2194	0.403756	0.0111475	-6.48713	4.28894e-08	6.68233e-07	DOWN	Cds1
1993	672.78	958.1	387.459	0.404403	-1.30613	0.0221665	0.0872821		Cds2
1994	1676.2	1969.54	1382.86	0.702124	-0.510203	0.190856	0.415792		Cdt1
1995	2210.26	1575.21	2845.31	1.8063	0.853037	0.03724	0.12855		Cdv3
1996	0.253938	0	0.507876	Inf	Inf	1	1		Cdx1
1997	0.201878	0	0.403756	Inf	Inf	1	1		Cdx2
1998	0	0	0	NA	NA	NA	NA		Cdx4
1999	606.316	567.503	645.128	1.13678	0.184957	0.686408	0.91789		Cdyl
2000	0	0	0	NA	NA	NA	NA		Cdyl2
2001	543.815	623.891	463.739	0.743301	-0.427981	0.268453	0.521831		Ceacam1
2002	89.2419	89.2989	89.185	0.998724	-0.00184247	0.956769	1		Ceacam10
2003	0.201878	0	0.403756	Inf	Inf	1	1		Ceacam11
2004	5.93471	6.69926	5.17016	0.77175	-0.373794	0.802472	0.99124		Ceacam16
2005	0	0	0	NA	NA	NA	NA		Ceacam3
2006	1.0637	1.61953	0.507876	0.313595	-1.67303	0.720999	0.940296		Ceacam6
2007	0	0	0	NA	NA	NA	NA		Cebpa
2008	2922.55	2892.55	2952.55	1.02074	0.0296178	0.966983	1		Cebpb
2009	0	0	0	NA	NA	NA	NA		Cebpe
2010	2000.76	2079.6	1921.92	0.924179	-0.113756	0.793625	0.989104		Cebpg
2011	2900.42	2724.73	3076.1	1.12896	0.174989	0.645562	0.888483		Cebpz
2012	539.313	486.612	592.015	1.21661	0.282863	0.491152	0.757938		Cecr5
2013	2230.09	1634.24	2825.94	1.72921	0.790113	0.0464919	0.151592		Cee
2014	5.00206	2.72379	7.28033	2.67287	1.41839	0.304705	0.566527		Cel
2015	3.38649	6.77297	0	0	#NAME?	0.0193416	0.0785263		Cela1
2016	15.907	13.3985	18.4154	1.37444	0.458842	0.53121	0.795784		Cela2a
2017	0	0	0	NA	NA	NA	NA		Cela3b
2018	1137.77	1957.92	317.616	0.162221	-2.62397	0.00930094	0.0447222		Celsr2
2019	4639.93	9176.46	103.405	0.0112686	-6.47155	1.8157e-05	0.000193618	DOWN	Celsr3
2020	261.698	508.406	14.9899	0.0294841	-5.08392	5.2043e-14	1.44341e-12	DOWN	Cend1
2021	550.941	278.421	823.461	2.95761	1.56443	0.00570742	0.0303956		Cenpa
2022	3988.95	3818.66	4159.24	1.08919	0.123253	0.766534	0.970539		Cenpb
2023	770.868	736.395	805.342	1.09363	0.129121	0.735119	0.947367		Cenpc1
2024	1885.59	743.382	3027.8	4.07301	2.0261	0.0157706	0.0669725		Cenpf
2025	1041.82	581.42	1502.21	2.5837	1.36944	0.000802071	0.00577215		Cenpi
2026	1554.39	1454.28	1654.5	1.13767	0.186088	0.659543	0.898516		Cenpj
2027	734.853	701.131	768.574	1.09619	0.132501	0.743898	0.952553		Cenpk
2028	754.756	969.47	540.042	0.557049	-0.844125	0.0388559	0.132984		Cenpl
2029	1260.53	1293.7	1227.36	0.948724	-0.075939	0.903688	1		Cenpm
2030	1715.93	1480.52	1951.34	1.31801	0.398362	0.305001	0.566905		Cenpn
2031	1744.52	1853.31	1635.72	0.882593	-0.18018	0.645145	0.888483		Cenpt
2032	1253.34	1555.01	951.668	0.612	-0.708396	0.0718922	0.209389		Cenpv
2033	1440.62	1695.15	1186.09	0.6997	-0.515192	0.175228	0.39185		Cep120
2034	185.87	190.663	181.077	0.949725	-0.0744175	0.813091	0.993322		Cep135
2035	827.483	695.739	959.227	1.37872	0.463326	0.274832	0.530201		Cep152
2036	848.553	625.954	1071.15	1.71123	0.775034	0.0593388	0.181737		Cep290
2037	2383.46	1471.09	3295.82	2.2404	1.16375	0.00344627	0.0201162		Cep55
2038	1354.12	1501.13	1207.11	0.804133	-0.314493	0.438063	0.712616		Cep57
2039	502.215	404.01	600.42	1.48615	0.571582	0.158535	0.366631		Cep63
2040	1063.92	1243.75	884.093	0.710829	-0.492427	0.205381	0.436453		Cep68
2041	613.186	570.901	655.471	1.14813	0.199291	0.606003	0.861389		Cep70
[truncated: 23,812 more rows]
