# Supplementary material for: REST-Governed Gene Expression Profiling in a Neuronal Cell Model Reveals Novel Direct and Indirect Processes of Repression and Up-Regulation
Source: Front Cell Neurosci. 2015 Nov 10;9:438. doi: 10.3389/fncel.2015.00438 (PMC4639699; doi:10.3389/fncel.2015.00438)
Supplement: Supplementary file 2 [file Table2.XLS]

## Sheet: Sheet1
Table S2. Datasets and publications used to define the REST potential targets.
Datasets used to identify the list of potential REST target genes
1. Reference Encode
PMID	Targets UP/DOWN	First Author	Journal	Year	Title
22496669	110	Johnson,R	PLoS Genet.	2012	A genome-wide screen for genetic variants that modify the recruitment of REST to its target genes.	A genome-wide screen for genetic variants that modify the recruitment of REST to its target genes.
This reference used RE1 sequence information integrated with Chip-Seq data coming from the following cell lines:
	NON NEURAL	GM12878
		H1-ESC
		HeLaS3
		HepG2
		K562
2. ENCODE Neural DataSets
These datasets include ChIP-Seq data from the following cell lines:
	NEURAL	H1-neurons
		SK-N-SH
		PFSK1
		U87
3. Metacore Knowledge base information
Metacore includes information from the following publications:
Rest Targets	DOWN
PMID	Targets	first_author	Journal	Year	Title
19888342	141	Abrajano,JJ	PLoS ONE	2009	Differential deployment of REST and CoREST promotes glial subtype specification and oligodendrocyte lineage maturation.
17540862	137	Johnson,DS	Science	2007	Genome-wide mapping of in vivo protein-DNA interactions.
19997604	56	Abrajano,JJ	PLoS ONE	2009	REST and CoREST modulate neuronal subtype specification, maturation and maintenance.
17002790	16	Wu,J	Genome Biol.	2006	Comparative sequence analysis reveals an intricate network among REST, CREB and miRNA in mediating neuronal gene expression.
17581960	15	Otto,SJ	J. Neurosci.	2007	A new binding motif for the transcriptional repressor REST uncovers large gene networks devoted to neuronal functions.
19201947	14	Jørgensen,HF	Development	2009	REST selectively represses a subset of RE1-containing neuronal genes in mouse embryonic stem cells.
16963704	10	Mortazavi,A	Genome Res.	2006	Comparative genomics modeling of the NRSF/REST repressor network: from single conserved sites to genome-wide repertoire.
16945103	9	Bruce,AW	J. Neurochem.	2006	The transcriptional repressor REST is a critical regulator of the neurosecretory phenotype.
16195345	8	Sun,YM	Mol. Biol. Cell	2005	Distinct profiles of REST interactions with its target genes at different stages of neuronal development.
16670430	8	Zhang,C	Nucleic Acids Res.	2006	A clustering property of highly-degenerate transcription factor binding sites in the mammalian genome.
8790425	6	Schoenherr,CJ	Proc. Natl. Acad. Sci. U.S.A.	1996	Identification of potential target genes for the neuron-restrictive silencer factor.
17082226	6	Greenway,DJ	Stem Cells	2007	RE1 Silencing transcription factor maintains a repressive chromatin environment in embryonic hippocampal neural stem cells.
18959480	6	Johnson,R	PLoS Biol.	2008	REST regulates distinct transcriptional networks in embryonic and neural stem cells.
17596446	4	Zuccato,C	J. Neurosci.	2007	Widespread disruption of repressor element-1 silencing transcription factor/neuron-restrictive silencer factor occupancy at its target genes in Huntington's disease.
17613521	4	Patel,PD	J. Biol. Chem.	2007	Regulation of tryptophan hydroxylase-2 gene expression by a bipartite RE-1 silencer of transcription/neuron restrictive silencing factor (REST/NRSF) binding motif.
22496669	4	Johnson,R	PLoS Genet.	2012	A genome-wide screen for genetic variants that modify the recruitment of REST to its target genes.
14633990	3	Kuwahara,K	EMBO J.	2003	NRSF regulates the fetal cardiac gene program and maintains normal cardiac structure and function.
15907476	3	Ballas,N	Cell	2005	REST and its corepressors mediate plasticity of neuronal gene chromatin throughout neurogenesis.
16262660	3	Hohl,M	Eur. J. Neurosci.	2005	Cell type-specific regulation of RE-1 silencing transcription factor (REST) target genes.
18385973	3	Martin,D	Diabetologia	2008	Functional significance of repressor element 1 silencing transcription factor (REST) target genes in pancreatic beta cells.
20011975	3	Liu,Z	Acta Biochim. Biophys. Sin. (Shanghai)	2009	Genome-wide identification of target genes repressed by the zinc finger transcription factor REST/NRSF in the HEK 293 cell line.
7871435	2	Schoenherr,CJ	Science	1995	The neuron-restrictive silencer factor (NRSF): a coordinate repressor of multiple neuron-specific genes.
9756936	2	Thiel,G	J. Biol. Chem.	1998	Biological activity and modular structure of RE-1-silencing transcription factor (REST), a repressor of neuronal genes.
15240883	2	Bruce,AW	Proc. Natl. Acad. Sci. U.S.A.	2004	Genome-wide analysis of repressor element 1 silencing transcription factor/neuron-restrictive silencing factor (REST/NRSF) target genes.
17023429	2	Ooi,L	J. Biol. Chem.	2006	BRG1 chromatin remodeling activity is required for efficient chromatin binding by repressor element 1-silencing transcription factor (REST) and facilitates REST-mediated repression.
17468742	2	Tahiliani,M	Nature	2007	The histone H3K4 demethylase SMCX links REST target genes to X-linked mental retardation.
17823282	2	Barrachina,M	Am. J. Pathol.	2007	Target genes of neuron-restrictive silencer factor are abnormally up-regulated in human myotilinopathy.
18234667	2	Ekici,M	J. Biol. Chem.	2008	Transcription of genes encoding synaptic vesicle proteins in human neural stem cells: chromatin accessibility, histone methylation pattern, and the essential role of rest.
18818083	2	Zhang,P	Curr. Biol.	2008	Nontelomeric TRF2-REST interaction modulates neuronal gene silencing and fate of tumor and stem cells.
19439607	2	Klajn,A	J. Neurosci.	2009	The rest repression of the neurosecretory phenotype is negatively modulated by BHC80, a protein of the BRAF/HDAC complex.
21368059	2	Dewald,LE	J. Neurosci.	2011	The RE1 binding protein REST regulates oligodendrocyte differentiation.
22371606	2	Noh,KM	Proc. Natl. Acad. Sci. U.S.A.	2012	Repressor element-1 silencing transcription factor (REST)-dependent epigenetic remodeling is critical to ischemia-induced neuronal death.
1321645	1	Kraner,SD	Neuron	1992	Silencing the type II sodium channel gene: a model for neural-specific gene regulation.
7697725	1	Chong,JA	Cell	1995	REST: a mammalian silencer protein that restricts sodium channel gene expression to neurons.
9712644	1	Myers,SJ	J. Neurosci.	1998	Transcriptional regulation of the GluR2 gene: neural-specific expression, multiple promoters, and regulatory elements.
9782460	1	Tanaka,H	J. Physiol. Paris	1998	Regulation of the cholinergic gene locus.
10491605	1	Huang,Y	Nat. Neurosci.	1999	Transcriptional repression by REST: recruitment of Sin3A and histone deacetylase to neuronal genes.
10727789	1	SchÃ¼tz,B	Neuroscience	2000	Somatomotor neuron-specific expression of the human cholinergic gene locus in transgenic mice.
10973977	1	De Gois,S	J. Biol. Chem.	2001	Is RE1/NRSE a common cis-regulatory sequence for ChAT and VAChT genes?
11165376	1	Ikeda,T	Brain Res. Mol. Brain Res.	2001	Nerve growth factor down-regulates the expression of norepinephrine transporter in rat pheochromocytoma (PC12) cells.
11350074	1	Yoo,J	Biochem. Biophys. Res. Commun.	2001	The neuron restrictive silencer factor can act as an activator for dynamin I gene promoter activity in neuronal cells.
11585908	1	Abderrahmani,A	Mol. Cell. Biol.	2001	The transcriptional repressor REST determines the cell-specific expression of the human MAPK8IP1 gene encoding IB1 (JIP-1).
12417311	1	Kemp,DM	FEBS Lett.	2002	NRSF/REST confers transcriptional repression of the GPR10 gene via a putative NRSE/RE-1 located in the 5' promoter region.
12887696	1	Bai,G	J. Neurochem.	2003	The role of the RE1 element in activation of the NR1 promoter during neuronal differentiation.
14561745	1	Belyaev,ND	J. Biol. Chem.	2003	Distinct RE-1 silencing transcription factor-containing complexes interact with different target genes.
14565956	1	Martin,D	J. Biol. Chem.	2003	Critical role of the transcriptional repressor neuron-restrictive silencer factor in the specific control of connexin36 in insulin-producing cell lines.
14642382	1	Gohil,K	Free Radic. Biol. Med.	2003	Gene expression profile of oxidant stress and neurodegeneration in transgenic mice deficient in alpha-tocopherol transfer protein.
14651989	1	Kim,TE	Biochem. Biophys. Res. Commun.	2003	Cloning and cell type-specific regulation of the human tyrosine hydroxylase gene promoter.
15009665	1	Hamelink,C	J. Neurochem.	2004	A restrictive element 1 (RE-1) in the VIP gene modulates transcription in neuronal and non-neuronal cells in collaboration with an upstream tissue specifier element.
15035981	1	Kuwabara,T	Cell	2004	A small modulatory dsRNA specifies the fate of adult neural stem cells.
15126625	1	Abderrahmani,A	J. Cell. Sci.	2004	Complexin I regulates glucose-induced secretion in pancreatic beta-cells.
15193422	1	Toshiyuki,N	Brain Res. Mol. Brain Res.	2004	Molecular mechanisms regulating cell type specific expression of BMP/RA Inducible Neural-specific Protein-1 that suppresses cell cycle progression: roles of NRSF/REST and DNA methylation.
15200951	1	Roopra,A	Mol. Cell	2004	Localized domains of G9a-mediated histone methylation are required for silencing of neuronal genes.
15681389	1	Yeo,M	Science	2005	Small CTD phosphatases function in silencing neuronal gene expression.
16764822	1	Kim,SM	Biochem. Biophys. Res. Commun.	2006	Regulation of human tyrosine hydroxylase gene by neuron-restrictive silencer factor.
16810244	1	Muotri,AR	Nature	2006	Generation of neuronal variability and complexity.
16899447	1	Johnson,R	Nucleic Acids Res.	2006	Identification of the REST regulon reveals extensive transposable element-mediated binding site duplication.
17173866	1	Kuratomi,S	Biochem. Biophys. Res. Commun.	2006	NRSF regulates the developmental and hypertrophic changes of HCN4 transcription in rat cardiac myocytes.
17519035	1	Saban,R	BMC Urol	2007	Bladder inflammatory transcriptome in response to tachykinins: neurokinin 1 receptor-dependent genes and transcription regulatory elements.
18194215	1	Cai,F	J. Neurochem.	2008	SP1 regulates a human SNAP-25 gene expression.
18691967	1	Ding,N	Mol. Cell	2008	Mediator links epigenetic silencing of neuronal gene expression with x-linked mental retardation.
19218269	1	Lepagnol-Bestel,AM	Hum. Mol. Genet.	2009	DYRK1A interacts with the REST/NRSF-SWI/SNF chromatin remodelling complex to deregulate gene clusters involved in the neuronal phenotypic traits of Down syndrome.
19318521	1	Johnson,R	Mol. Biol. Evol.	2009	Evolution of the vertebrate gene regulatory network controlled by the transcriptional repressor REST.
19457133	1	Ching,GY	J. Neurochem.	2009	RE1 silencing transcription factor is involved in regulating neuron-specific expression of alpha-internexin and neurofilament genes.
19539370	1	Gillies,S	Neuropeptides	2009	The human neurokinin B gene, TAC3, and its promoter are regulated by Neuron Restrictive Silencing Factor (NRSF) transcription factor family.
19570198	1	Liu,R	Genome Biol.	2009	Motifs and cis-regulatory modules mediating the expression of genes co-expressed in presynaptic neurons.
20006971	1	Uchida,H	Neuroscience	2010	Neuron-restrictive silencer factor causes epigenetic silencing of Kv4.3 gene after peripheral nerve injury.
20652837	1	Gillies,SG	J. Mol. Neurosci.	2011	Distinct gene expression profiles directed by the isoforms of the transcription factor neuron-restrictive silencer factor in human SK-N-AS neuroblastoma cells.
21632747	1	Yu,HB	Genome Res.	2011	Coassembly of REST and its cofactors at sites of gene repression in embryonic stem cells.
21948504	1	Ekici,M	J. Cell. Biochem.	2012	Chromatin structure and expression of the AMPA receptor subunit Glur2 in human glioma cells: major regulatory role of REST and Sp1.
22297846	1	Whyte,WA	Nature	2012	Enhancer decommissioning by LSD1 during embryonic stem cell differentiation.
22396653	1	Dietrich,N	PLoS Genet.	2012	REST-mediated recruitment of polycomb repressor complexes in mammalian cells.
22431737	1	van Loo,KM	J. Biol. Chem.	2012	Transcriptional regulation of T-type calcium channel CaV3.2: bi-directionality by early growth response 1 (Egr1) and repressor element 1 (RE-1) protein-silencing transcription factor (REST).
22532168	1	Gunsalus,KT	Cancer Res.	2012	Induction of the RNA regulator LIN28A is required for the growth and pathogenesis of RESTless breast tumors.
22791895	1	Covey,MV	Development	2012	REST regulates the pool size of the different neural lineages by restricting the generation of neurons and oligodendrocytes from neural stem/progenitor cells.
REST Targets	UP
PMID	Targets	first_author	Journal	Year	Title
19888342	83	Abrajano,JJ	PLoS ONE	2009	Differential deployment of REST and CoREST promotes glial subtype specification and oligodendrocyte lineage maturation.
19997604	52	Abrajano,JJ	PLoS ONE	2009	REST and CoREST modulate neuronal subtype specification, maturation and maintenance.
17540862	28	Johnson,DS	Science	2007	Genome-wide mapping of in vivo protein-DNA interactions.
16945103	3	Bruce,AW	J. Neurochem.	2006	The transcriptional repressor REST is a critical regulator of the neurosecretory phenotype.
17581960	3	Otto,SJ	J. Neurosci.	2007	A new binding motif for the transcriptional repressor REST uncovers large gene networks devoted to neuronal functions.
8790425	1	Schoenherr,CJ	Proc. Natl. Acad. Sci. U.S.A.	1996	Identification of potential target genes for the neuron-restrictive silencer factor.
11955612	1	Xu,M	Biochim. Biophys. Acta	2002	Functional human NAIP promoter transcription regulatory elements for the NAIP and PsiNAIP genes.
15755907	1	Qiang,M	Mol. Pharmacol.	2005	Neuron-restrictive silencer factor regulates the N-methyl-D-aspartate receptor 2B subunit gene in basal and ethanol-induced gene expression in fetal cortical neurons.
16195345	1	Sun,YM	Mol. Biol. Cell	2005	Distinct profiles of REST interactions with its target genes at different stages of neuronal development.
16670430	1	Zhang,C	Nucleic Acids Res.	2006	A clustering property of highly-degenerate transcription factor binding sites in the mammalian genome.
16963704	1	Mortazavi,A	Genome Res.	2006	Comparative genomics modeling of the NRSF/REST repressor network: from single conserved sites to genome-wide repertoire.
17002790	1	Wu,J	Genome Biol.	2006	Comparative sequence analysis reveals an intricate network among REST, CREB and miRNA in mediating neuronal gene expression.
17240138	1	Halsall,JA	J. Steroid Biochem. Mol. Biol.	2007	In silico analysis of the 5' region of the Vitamin D receptor gene: functional implications of evolutionary conservation.
17430891	1	Crepaldi,L	J. Biol. Chem.	2007	Transcriptional activators and repressors for the neuron-specific expression of a metabotropic glutamate receptor.
17596446	1	Zuccato,C	J. Neurosci.	2007	Widespread disruption of repressor element-1 silencing transcription factor/neuron-restrictive silencer factor occupancy at its target genes in Huntington's disease.
21402785	1	Ren,X	Mol. Cell. Biol.	2011	REST interacts with Cbx proteins and regulates polycomb repressive complex 1 occupancy at RE1 elements.
21737748	1	Wang,H	Proc. Natl. Acad. Sci. U.S.A.	2011	Genome-wide analysis reveals conserved and divergent features of Notch1/RBPJ binding in human and murine T-lymphoblastic leukemia cells.
22297846	1	Whyte,WA	Nature	2012	Enhancer decommissioning by LSD1 during embryonic stem cell differentiation.
22496669	1	Johnson,R	PLoS Genet.	2012	A genome-wide screen for genetic variants that modify the recruitment of REST to its target genes.
22771868	1	Lee,HJ	Biochim. Biophys. Acta	2012	Regulation of mGluR1 expression in human melanocytes and melanoma cells.
22960932	1	Rodenas-Ruano,A	Nat. Neurosci.	2012	REST-dependent epigenetic remodeling promotes the developmental switch in synaptic NMDA receptors.
Sin3a/3b Targets	UP/DOWN
PMID	Targets	first_author	Journal	Year	Title
20956564	8	van Oevelen,C	Mol. Cell. Biol.	2010	The mammalian Sin3 proteins are required for muscle development and sarcomere specification.
21490601	2	Williams,K	Nature	2011	TET1 and hydroxymethylcytosine in transcription and DNA methylation fidelity.
21632747	2	Yu,HB	Genome Res.	2011	Coassembly of REST and its cofactors at sites of gene repression in embryonic stem cells.
21873430	2	Terragni,J	J. Biol. Chem.	2011	The E-box binding factors Max/Mnt, MITF, and USF1 act coordinately with FoxO to regulate expression of proapoptotic and cell cycle control genes by phosphatidylinositol 3-kinase/Akt/glycogen synthase kinase 3 signaling.
22777353	2	Herglotz,J	Oncogene	2013	Histone arginine methylation keeps RUNX1 target genes in an intermediate state.
10490596	1	Fenrick,R	Mol. Cell. Biol.	2000	Both TEL and AML-1 contribute repression domains to the t(12;21) fusion protein.
11046157	1	Saleh,M	Mol. Cell. Biol.	2000	Cell signaling switches HOX-PBX complexes from repressors to activators of transcription mediated by histone deacetylases and histone acetyltransferases.
11715049	1	Sharrocks,AD	Nat. Rev. Mol. Cell Biol.	2001	The ETS-domain transcription factor family.
14561745	1	Belyaev,ND	J. Biol. Chem.	2003	Distinct RE-1 silencing transcription factor-containing complexes interact with different target genes.
14729951	1	Imai,Y	Mol. Cell. Biol.	2004	The corepressor mSin3A regulates phosphorylation-induced activation, intranuclear location, and stability of AML1.
15809276	1	Di Croce,L	Hum. Mol. Genet.	2005	Chromatin modifying activity of leukaemia associated fusion proteins.
16167339	1	Linggi,BE	J. Cell. Biochem.	2005	Translating the histone code into leukemia.
16325352	1	Bae,SC	Gene	2006	Phosphorylation, acetylation and ubiquitination: the molecular basis of RUNX regulation.
16440320	1	Westendorf,JJ	J. Cell. Biochem.	2006	Transcriptional co-repressors of Runx2.
16954373	1	To,KK	Mol. Cell. Biol.	2006	Aberrant promoter methylation of the ABCG2 gene in renal carcinoma.
17991736	1	Xu,Y	J. Biol. Chem.	2008	CIITA mediates interferon-gamma repression of collagen transcription through phosphorylation-dependent interactions with co-repressor molecules.
18316480	1	Zhao,X	Genes Dev.	2008	Methylation of RUNX1 by PRMT1 abrogates SIN3A binding and potentiates its transcriptional activity.
18995834	1	van Oevelen,C	Mol. Cell	2008	A role for mammalian Sin3 in permanent gene silencing.
19437536	1	Kumamoto,K	Int. J. Cancer	2009	ING2 is upregulated in colon cancer and increases invasion by enhanced MMP13 expression.
19457133	1	Ching,GY	J. Neurochem.	2009	RE1 silencing transcription factor is involved in regulating neuron-specific expression of alpha-internexin and neurofilament genes.
19470763	1	Huang,H	Mol. Cell. Biol.	2009	Differentiation-dependent interactions between RUNX-1 and FLI-1 during megakaryocyte development.
20154088	1	Buttar,NS	J. Biol. Chem.	2010	Distinct role of Kruppel-like factor 11 in the regulation of prostaglandin E2 biosynthesis.
21402785	1	Ren,X	Mol. Cell. Biol.	2011	REST interacts with Cbx proteins and regulates polycomb repressive complex 1 occupancy at RE1 elements.
22028823	1	Bansal,N	PLoS ONE	2011	Tumor suppressor protein p53 recruits human Sin3B/HDAC1 complex for down-regulation of its target promoters in response to genotoxic stress.
22262897	1	Qiu,Z	J. Neurosci.	2012	The Rett syndrome protein MeCP2 regulates synaptic scaling.
22371606	1	Noh,KM	Proc. Natl. Acad. Sci. U.S.A.	2012	Repressor element-1 silencing transcription factor (REST)-dependent epigenetic remodeling is critical to ischemia-induced neuronal death.
22496552	1	Bahari-Javan,S	J. Neurosci.	2012	HDAC1 regulates fear extinction in mice.
22669741	1	Xie,N	Mol. Endocrinol.	2012	Expression and function of myometrial PSF suggest a role in progesterone withdrawal and the initiation of labor.
22759635	1	Huang,H	Genes Dev.	2012	A Src family kinase-Shp2 axis controls RUNX1 activity in megakaryocyte and T-lymphocyte differentiation.
22853952	1	Ramachandran,S	Proc. Natl. Acad. Sci. U.S.A.	2012	A microRNA network regulates expression and biosynthesis of wild-type and DeltaF508 mutant cystic fibrosis transmembrane conductance regulator.
