# Supplementary material for: REST-Governed Gene Expression Profiling in a Neuronal Cell Model Reveals Novel Direct and Indirect Processes of Repression and Up-Regulation
Source: Front Cell Neurosci. 2015 Nov 10;9:438. doi: 10.3389/fncel.2015.00438 (PMC4639699; doi:10.3389/fncel.2015.00438)
Supplement: Supplementary file 3 [file Table3.XLS]

## Sheet: Sheet1
Supplementary Table 4 GENES DOWN-REGULATED IN hrPC12 CELLS	le S3. GENES REPRESSED IN hrPC12 CELLS.
Human Ortolog	Rn4 Gene Symbol Target of		log2Fc	P value adj.	Description
1. GENE EXPRESSION
A. Transcription
a. Transcription factors
TEAD3	Tead3	REST	-2.5831	3.55 x10-7	TEA domain family member 3, member of a family which contains the TEA/ATTS DNA-binding domain
ELF3	Elf3	REST	-4.63946	9 x10-18	E74-like factor 3 ETS domain transcription factor
CREM	CREM_RAT	REST	-2.04409	1.19 x10-5	cAMP responsive element modulator, a bZIP transcription factor
RNF112	Rnf112	REST	-3.80346	4.7 x10-15	ring finger protein 112 transcription factor
ISL1	Isl1	BOTH	-2.02252	1.62 x10-4	ISL LIM homeobox 1
LHX4	Lhx4	BOTH	-2.5746	1.78 x10-7	LIM homeobox 4
DLX3	Dlx3	BOTH	-3.20232	2.47 x10-6	distal-less homeobox 3
HOXB7	Hoxb7	BOTH	-2.22819	2.38 x10-3	homeobox B7
HOXC4	Hoxc4	BOTH	-2.67283	3.81 x10-9	homeobox C4
LBX2	Lbx2	BOTH	-4.34454	3.52 x10-4	ladybird homeobox 2
TBX4	Tbx4	BOTH	-5.63084	2.39 x10-13	T-Box 4
TLX2	Tlx2	BOTH	-4.72189	3.49 x10-23	T-cell leukemia homeobox 2, an orphan homeobox-containing transcription factor
ARNT2	Arnt2	BOTH	-3.96749	9.24 x10-18	aryl-hydrocarbon receptor nuclear translocator 2
EPAS1	Epas1	BOTH	-2.75634	1.01 x10-6	endothelial PAS domain protein, 1 involved in the induction of genes regulated by oxygen
EGR4	Egr4	BOTH	-3.36845	1.2 x10-5	early growth response 4 transcription factor
LRRC16B	Lrrc16B	BOTH	-2.85607	3.92 x10-10	an oncofetal gene transcription factor
PHF21B	Phf21B	BOTH	-2.95384	1.69 x10-4	PHD finger protein 21B
BARHL1	Barhl1	BOTH	-3.96624	6.86 x10-4	BARH-like homeobox 1
ASCL1	Ascl1	BOTH	-5.43148	3.42 x10-17	MASH1 achaete-scute complex homolog 1
SCRT2	Scrt2	BOTH	-5.00552	7.98 x10-12	scratch homolog 2 zinc finger protein, modulates neurogenesis and cell migration
ASCL1	Ascl1	BOTH	-5.43148	3.42 x10-17	a basic helix-loop-helix transcription factor, important for neuronal commitment and differentiation
GATA2	Gata2	BOTH	-2.06173	4.32 x10-6	GATA-binding protein 2
GRHL2	Grhl2	BOTH	-2.39914	1.26 x10-7	Grainyhead-like 2
HAND1	Hand1	BOTH	-4.06299	3.31 x10-18	heart and neural crest derivatives expressed 1
TP73	Tp73	BOTH	-5.90405	3.15 x10-6	tumor protein p73, a transcription factor of the p53 family
OVOL1	Ovol1	BOTH	-2.63714	5.6 x10-6	a putative zinc finger-containing transcription factor
PHOX2A	Phox2A	BOTH	-5.50187	3.51 x10-29	paired-like homeobox 2a
MAFB	Mafb	BOTH	-9.08123	7.09 x10-42	v-maf musculoaponeurotic fibrosarcoma oncogene homolog B
SIX1	Six1	BOTH	-3.87038	3.33 x10-3	SIX homeobox 1
MAFA	Mafa	POLYCOMB	-2.56162	1.27 x10-4	v-maf musculoaponeurotic fibrosarcoma oncogene homolog A
SOX18	Sox18	POLYCOMB	-3.02027	4.29 x10-7	SRY box 13
ALX3	Alx3	POLYCOMB	-2.18203	4.26 x10-3	ALX homeobox 3
MYPOP	Mypop	POLYCOMB	-2.02199	1.86 x10-5	Myb-related transcription factor partner of profilin
LHX6	Lhx6	POLYCOMB	-6.54082	9.35 x10-13	LIM homeobox 6
NPAS1	Npas1	POLYCOMB	-3.11072	2.67 x10-8	neuronal PAS domain protein 1 and
EBF4	Ebf4	POLYCOMB	-2.916	8.71 x10-6	a member of the basic helix-loop-helix (bHLH) PAS family of transcription factors
SEP3	Sep3		-3.27074	3.21 x10-10	a septin family of GTPase. Members of this family are required for cytokinesis. Expression is upregulated by retinoic acid in a human teratocarcinoma cell line.
b. Repressors
ID1	Id1	BOTH	-2.14469	9.26 x10-3	inhibitor of DNA binding 1, a dominant negative helix-loop-helix protein
OVOL2	Ovol2	BOTH	-6.85701	7.52 x10-21	ovo-like 2, represses cMyc and Notch1
SCRT1	Scrt1	BOTH	-7.17514	6.38 x10-23	scratch homolog 1 zinc finger protein neural-specific repressor
FEV	Fev	BOTH	-10.0189	2.2 x10-49	a transcription repressor of the ETS family, expressed in the CNS
MYT1	Myt1	BOTH	-7.83662	2.49 x10-44	myelin transcription factor 1, a repressor
TBX3	Tbx3	BOTH	-10.0423	3.85 x10-46	T-Box 3, a repressor playing a role in the anterior/posterior axis
HES7	Hes7	BOTH	-2.24038	1.1 x10-3	hairy and enhancer of split 7, a repressor in the patterning of the skeleton
ZNF580	Znf580		-3.29776	1.96 x10-4	zinc finger protein 580, a C2H2 zinc-finger transcription factor
c. Co-activators and modulators of transcription
MKRN3	Mkrn3	REST	-6.32503	2.33 x10-17	makorin ring finger protein 3
BEX2	Bex2	REST	-4.73073	1.32 x10-12	brain expressed X-linked 2, binds the transcription factor LIM and promotes transcription
BEND5	Bend5	REST	-2.36914	7.92 x10-5	BEN domain containing 5, a neural repressor of transcription
PCGF1	Pcgf1	REST	-2.63769	9.16 x10-8	polycomb group ring finger 1 transcription cofactor repressor
DPF3	D3Z9E7_RAT	REST	-5.42425	9.53 x10-10	D4, zinc and double PHD fingers, family 3 (Dpf3) mRNA [Source:RefSeq mRNA; Acc:NM_001191818]
BMYC	Bmyc	REST	-2.61862	9.53 x10-8	an inhibitory member of the Myc transcription regulatory family
FOS	Fos	BOTH	-2.02143	5.72 x10-4	FBJ murine osteosarcoma viral oncogene homolog, a component of the transcription factor AP1
EYA2	Eya2	BOTH	-3.6993	1.73 x10-7	a transcription co-activator
HRNBP3	Hrnbp3	BOTH	-6.26961	9.99 x10-9	RBFOX3 RNA binding protein fox-1 homolog, a transcription modulator
TDRD9	Tdrd9	POLYCOMB	-2.58675	3.64 x10-3	tudor domain containing 9, an ATPase/DExH-type helicase involved in piwi RNA synthesis
TRIB3	Trib3		-2.27878	6.67 x10-7	tribbles homolog 3, a kinase induced by and a negative regulator of NF-kB
RBPMS	Rbpms		-4.39739	3.8 x10-16	RNA binding protein with multiple splicing
TTC12	Ttc12		-2.85945	1.17 x10-3	tetratricopeptide repeat domain 12 involved in transcriptional regulation
d. DNA binding and chromatin remodeling
SMARCA1	Smarca1	REST	-2.87714	2.28 x10-8	SWI/SNF related matrix-associated actin-dependent regulator of chromatin subfamily member 1
ACTL6B	Actl6B	REST	-8.55342	5.28 x10-32	actin-like 6B, encodes a subunit of the BAF complex in mammals functionally related to SWI/SNF complex
PGBD5	Pgbd5	REST	-5.54325	6.84 x10-14	piggyBac transposable element derived 5
AKNAD1	Aknad1	REST	-3.64269	2.97 x10-3	AKNA domain containing 1, with a domain found in an AT-hook- containing transcription factor
RNF34	Rnf34	REST	-2.54274	2.01 x10-8	ring finger protein 34 E3 ubiquitin protein ligase
SATB1	Satb1	BOTH	-2.36291	4.28 x10-3	SATB homeobox 1 a matrix protein, regulates chromatin structure and gene expression
HR	Hr	BOTH	-2.91318	1.38 x10-10	hair growth associated, a transcriptional corepressor of multiple nuclear receptors which interacts with histone deacetylases
NAP1L2	Nap1L2	BOTH	-2.7042	2 x10-8	nucleosome assembly protein 1-like 2 interacts with chromatin and regulates its dynamics
e. Elongation and transcription-related agents
FOXH1	Foxh1	POLYCOMB	-2.65927	7.14 x10-7	forkhead box H1, binds SMAD2 and activates an activin response element via binding the DNA
DNMT3B	Dnmt3B	POLYCOMB	-2.56411	6.78 x10-6	DNA cytosine-5-α-methyltransferase 3α a DNA methyltransferase, functions in de novo methylation
H2AFY2	H2Afy2	POLYCOMB	-4.78007	3.84 x10-22	H2A histone family member Y2
HOPX	Hopx	POLYCOMB	-3.06073	1.38 x10-3	HOP homeobox, lacks the DNA-binding domain
SNHG11	Snhg11		-2.53662	4.03 x10-3	a small nucleolar RNA host gene 11
HMGN5B	Nsbp1_predicted		-2.27945	1.61 x10-4	high mobility group nucleosome binding domain 5B (Hmgn5b) mRNA [Source:RefSeq mRNA; Acc:NM_001134706]
B. mRNA splicing, cargo transport across the nuclear membrane
NOVA2	Nova2	REST	-2.36271	9.97 x10-3	neuro-oncological ventral antigen 2, a splicing factor
BRUNOL5	Brunol5	REST	-3.5109	3.22 x10-5	CELF5 CUGBP Elav-like family member 5, regulates pre-mRNA alternative splicing
Srrm3	LOC685890	REST	-3.81572	3.67 x10-4	serine/arginine repetitive matrix 3 (Srrm3), mRNA [Source:RefSeq mRNA; Acc:NM_001277394]
Celf4	F1M6I9_RAT	REST	-8.68479	2.64 x10-40	CUGBP, Elav-like family member 4 (Celf4), mRNA [Source:RefSeq mRNA; Acc:NM_001107400]
HRNBP3	Hrnbp3	BOTH	-6.26961	9.99 x10-9	RBFOX3 RNA binding protein fox-1 homolog, a splicing factor
BRUNOL6	Brunol6	BOTH	-10.5183	1.65 x10-36	CELF6 CUGBP Elav-like family member 6, regulates pre-mRNA alternative splicing
OTT	Ott		-3.48833	4.15 x10-6	RBM15 RNA binding motif protein 15, a nuclear export factor
FBLL1	D3ZVA5_RAT		-10.0371	3.46 x10-47	fibrillarin-like 1 (Fbll1), mRNA [Source:RefSeq mRNA; Acc:NM_001108824]
C. Translation
LIX1	Lix1	REST	-7.01969	6.2 x10-23	Lix1 homolog putatively active in RNA turnover
CSDC2	Csdc2	REST	-3.92215	8.24 x10-16	cold shock domain containing C2 RNA binding, controlling H1 histone expression in the brain
EEF1a2	Eef1A2	POLYCOMB	-6.3993	6.19 x10-36	eukaryotic translation elongation factor 1α2
DYDC1	Dydc1		-4.4754	4.4 x10-3	DPY30 domain containing 1 involved in acrosome formation
2. SPECIFICITY OF NEURAL CELLS
A. Differentiation
MKRN3	Mkrn3	REST	-6.32503	2.33 x10-17	makorin ring finger protein 3, a neurogenesis inhibitor
RNF112	Rnf112	REST	-3.80346	4.7 x10-15	ring finger protein 112 transcription factor
ISL1	Isl1	BOTH	-2.02252	1.62 x10-4	ISL LIM homeobox 1
LHX4	Lhx4	BOTH	-2.5746	1.78 x10-7	LIM homeobox 4
BARHL1	Barhl1	BOTH	-3.96624	6.86 x10-4	BARH-like homeobox 1
ASCL1	Ascl1	BOTH	-5.43148	3.42 x10-17	MASH1 achaete-scute complex homolog 1
SCRT2	Scrt2	BOTH	-5.00552	7.98 x10-12	scratch homolog 2 zinc finger protein, modulates neurogenesis and cell migration
MAFB	Mafb	BOTH	-9.08123	7.09 x10-42	v-maf musculoaponeurotic fibrosarcoma oncogene homolog B
TP73	Tp73	BOTH	-5.90405	3.15 x10-6	tumor protein p73, a transcription factor of the p53 family
FEV	Fev	BOTH	-10.0189	2.2 x10-49	a transcription repressor of the ETS family, expressed in the CNS
MYT1	Myt1	BOTH	-7.83662	2.49 x10-44	myelin transcription factor 1, a repressor
PHOX2A	Phox2A	BOTH	-5.50187	3.51 x10-29	paired-like homeobox 2a
GATA2	Gata2	BOTH	-2.06173	4.32 x10-6	GATA-binding protein 2
NGFR	Ngfr	BOTH	-7.21061	4.58 x10-42	p75NTR receptor of neurotrophins
EPHB6	Ephb6	BOTH	-5.83464	1.5 x10-4	ephrin receptor B6 and
EPHA10	Epha10	BOTH	-6.50171	5.52 x10-7	ephrin receptor A10, two tyrosine kinase receptors implicated in the development of the brain
ELAVL3	Elavl3	BOTH	-5.76343	1.37 x10-5	embryonic lethal abnormal vision, an RNA-binding protein critical in neurogenesis
RAI2	Rai2	BOTH	-3.05694	7.82 x10-9	retinoic acid-induced 2
ARNT2	Arnt2	BOTH	-3.96749	9.24 x10-18	aryl-hydrocarbon receptor nuclear translocator 2
HAND1	Hand1	BOTH	-4.06299	3.31 x10-18	heart and neural crest derivatives expressed 1
LHX6	Lhx6	POLYCOMB	-6.54082	9.35 x10-13	LIM homeobox 6
EPHB2	Ephb2	POLYCOMB	-9.23328	1.26 x10-10	ephrin receptor B2
TSPAN18	Tspan18	POLYCOMB	-2.22607	9.96 x10-7	tetraspanin 18 participate in neural cell differentiation
MAFA	Mafa	POLYCOMB	-2.56162	1.27 x10-4	v-maf musculoaponeurotic fibrosarcoma oncogene homolog A
NPAS1	Npas1	POLYCOMB	-3.11072	2.67 x10-8	neuronal PAS domain protein 1, of the basic helix-loop-helix (bHLH)- PAS family of transcription factors
STAC2	Stac2	POLYCOMB	-2.11317	3.9 x10-6	SH3 and cysteine rich domain 2 governs differentiation of DRG neurons
GPRIN2	Gprin2	POLYCOMB	-2.00194	3.11 x10-4	G protein-regulated inducer of neurite outgrowth 2, induces outgrowth of neurites upon binding to trimeric G proteins Gz Gi or Go
MDGA1	MDGA1_RAT		-6.2463	5.14 x10-4	MAM domain containing glycosylphosphatidylinositol anchor controls synapse development
LRRC4B	Lrrc4B		-6.60118	9.3 x10-29	leucine-rich repeat containing 4B, a synaptic organizer
TSPAN7	Tspan7		-3.63575	2.58 x10-15	tetraspanin 7
CEND1	Cend1		-5.08392	1.44 x10-12	cell cycle exit and neuronal differentiation 1, a neuron-specific protein involved in differentiation in vivo
TSPAN1	Tspan1		-3.41153	1.58 x10-8	tetraspanin 1 participates in neural cell differentiation
PLEKHD1	RGD1566112		-3.6603	1.97 x10-14	pleckstrin homology domain containing, family D (with coiled-coil domains) member 1 (Plekhd1), mRNA [Source: RefSeq mRNA; Acc:NM_001127566]
B. Structural organization
DLG4	Dlg4	REST	-2.70789	4.02 x10-9	a MAGUK scaffold protein that forms postsynaptic complexes with channels receptors etc
NLGN3	Nlgn3	REST	-2.59368	4.43 x10-4	neuroligin 3, a surface postsynaptic protein a ligand for β-neurexins
LRFN3	Lrfn3	REST	-2.61583	6.18 x10-8	leucine-rich repeat and fibronectin III domain-containing 3, a transmembrane protein that in neurons bind PSD to the plasma membrane
PPFIA3	Ppfia3	REST	-4.28397	1.42 x10-15	α3 liprin, a scaffold protein interacting with the protein tyrosine phosphatase receptor F
CLSTN3	Clstn3	REST	-2.63936	8.41 x10-9	calsyntenin 3, a surface protein of the anterograde endosomal vesicles, important for axonal growth and pathfinding
ARMC7	Armc7	REST	-2.75792	3.81 x10-9	armadillo repeat containing 7, another scaffolding protein
HOMER2	Homer2	BOTH	-3.71331	1.78 x10-15	postsynaptic density scaffolding protein
SHANK2	Shank2	BOTH	-4.86165	9.65 x10-5	SH3 and multiple ankyrin repeat domains 2 functions as a molecular scaffolds in the PSD
DLGAP3	Dlgap3	BOTH	-2.64068	5.04 x10-6	DLGAP3/SAPAP3, a scaffold postsynaptic membrane bound to PSD
BSN	Bsn	BOTH	-9.14339	2.42 x10-5	Bassoon, a scaffold presynaptic protein
MPP2	Mpp2	BOTH	-2.53516	3.68 x10-8	membrane protein palmitoylated 2 (MAGUK p55 subfamily member 2)
PROM2	Prom2	BOTH	-2.39039	7.05 x10-3	prominin 2 involved in the organization of plasma membrane microdomains.
FEZ1	Fez1	BOTH	-5.18668	3.82 x10-21	fasciculation and elongation protein zeta 1 (zygin I), necessary for axonal bundling and fasciculation
KIF26B	Kif26B	BOTH	-5.70985	3.03 x10-3	kinesin family member 26B, contributes to PSD of neurons
BEGAIN	Begain	POLYCOMB	-2.93598	1.03 x10-7	synaptic protein associated with a guanylate kinase, interacts with PSD
PPFIA2	Ppfia2	POLYCOMB	-9.55286	1.08 x10-54	α2 liprin, a scaffold protein interacting with the protein tyrosine phosphatase receptor F
HAP1	Hap1	POLYCOMB	-2.49864	2.33 x10-8	huntingtin-associated protein 1, interacts with huntingtin, with dynactin and with a tyrosine kinase substrate, is involved in vesicular trafficking
NTN1	Ntn1	POLYCOMB	-6.68628	6.62 x10-7	netrin 1 axon guidance and cell migration during development
ANKRD45	Ankrd45		-4.8825	2.97 x10-5	ankyrin repeat domain 45, a scaffold at presynaptic site
LZTS1	Lzts1		-2.90323	8.41 x10-9	leucine zipper putative tumor suppressor 1, necessary axon guidance and neuron evelopment
LRFN1	Lrfn1		-2.32771	9.43 x10-7	leucine-rich repeat and fibronectin III domain-containing 1, a trans- membrane protein that in neurons binds PSD to the plasma membr.
LRRN4CL	LRRN4CL		-2.09404	9.97 x10-3	LRRN4CL (LRRN4 C-terminal like) is a protein-coding gene. An important paralog of this gene is LRRN4= leucine rich repeat neuronal 4, a neuronal transmembrane protein involved in memory retention
KIRREL2	LOC100359836		-7.85701	4.22 x10-30	kin of IRRE like 2 (Drosophila) (Kirrel2), mRNA [Source: RefSeq mRNA; Acc:NM_001271398]
PDZD7	LOC681677		-3.05592	6.07 x10-5	PDZ domain containing 7 (Pdzd7), mRNA [Source: RefSeq mRNA; Acc:NM_001106362]
3. NEUROSECRETION
A. Neurotransmitter synthesis and metabolism
TH	Th	REST	-3.11911	5.43 x10-6	tyrosine hydroxylase, the limiting enzyme of catecholamine biosynthesis
DBH	Dbh	REST	-5.40217	8.55 x10-18	dopamine β-hydroxylase, converts dopamine into noradrenaline
GCH1	Gch1	BOTH	-4.13048	1.36 x10-18	GTP cyclohydrolase, the first and rate-limiting enzyme in the tetrahydrobiopterin (BH4) biosynthesis required by aromatic amino acid hydroxylases
ABAT	Abat	POLYCOMB	-4.94764	1.82 x10-20	GABA transaminase, a metabolizing enzyme of GABA
B. Dense-core and synaptic-like vesicles
a. Membrane
VAMP1	Vamp1	REST	-3.45541	7.45 x10-14	a vesicle SNARE (vSNARE)
SV2A	Sv2A	REST	-2.4349	6.13 x10-8	synaptic vesicle glycoprotein 2A
ATP6V1G2	Atp6V1G2	REST	-3.37354	4.79 x10-11	V1-type H+ pump subunit G2 brain type
DBH	Dbh	REST	-5.40217	8.55 x10-18	dopamine β-hydroxylase, associated to the inner surface of the membrane and free in the lumen, converts dopamine into noradrenaline
LOC361414	Loc361414	REST	-6.70698	8.55 x10-22	similar to the synaptic vesicle membrane protein VAT-1 homologue
SYT4	Syt4	REST	-10.563	5.54 x10-64	synaptotagmin 4
SYT1	Syt1	BOTH	-6.47877	1.64 x10-6	synaptotagmin 1
SYNGR3	Syngr3	BOTH	-3.32115	5.49 x10-12	synaptogyrin 3, has a key role in synaptic plasticity
CADPS	Cadps	BOTH	-6.66139	3.46 x10-10	(CAPS1) Ca2+-dependent
SVOP	Svop	BOTH	-6.35209	3.18 x10-30	SV2-related protein homolog
CPLX1	Cplx1	BOTH	-6.3346	4.81 x10-20	complexin 1, essential for the triggering of exocytosis
ATP6V1B2	Atp6V1B2	BOTH	-4.19614	1.79 x10-19	V1-type H+ pump subunit B2, brain type
PTPRN	Ptprn	BOTH	-3.10743	5.43 x10-12	protein tyrosine phosphatase receptor type N, a transmembrane protein of the dense-core vesicle membrane
CPE	Cpe	BOTH	-5.04219	8.82 x10-15	carboxypeptidase E, a peripheral vesicle membrane and a lumenal protein involved in the biosynthesis of peptide hormones and neurotransmitters
SLC18A3	Slc18A3	BOTH	-7.66459	8.2 x10-12	vAChT, the vesicular Ach transporter
SYP	Syp	BOTH	-4.68654	4.26 x10-23	synaptophysin, a membrane protein of clear vesicles
SYTL4	Sytl4	POLYCOMB	-5.44567	1.52 x10-25	synaptotagmin-like 4, binds Rab27 and may be involved in inhibiting dense core vesicle exocytosis.
SLC18A1	Slc18A1		-9.90673	6.05 x10-61	the dense-core vesicle amine transporter 1
DOC2B	DOC2B_RAT		-10.0193	1.11 x10-7	double C2-like domains α, active in vesicle traffic
SYPL2	Sypl2		-6.10266	3.41 x10-15	synaptophysin-like 2 protein
SCAMP5	F1M882_RAT		-2.4059	1.79 x10-6	secretory carrier membrane protein 5 (Scamp5), mRNA [Source: RefSeq mRNA; Acc:NM_031726]
b. Secretory proteins and peptides known to be segregated into DCVs of PC12 and of other neural cell types
CHGA	Loc100360310	REST	-9.95708	4.64 x10-62	chromogranin A
SCG2	Scg2	REST	-10.2077	2.5 x10-64	secretogranin2
SCG3	Scg3	REST	-9.72086	1.92 x10-53	secretogranin 3
RESP18	Resp18	REST	-8.16926	3.15 x10-17	the regulated endocrine-specific protein
DBH	Dbh	REST	-5.40217	8.55 x10-18	dopamine β-hydroxylase, associated to the inner surface of the membrane and free in the lumen converts dopamine into noradrenaline
TAC2	Tac2	REST	-5.74431	2.97 x10-4	tachykinin 2 the neurokinin 2 or A
CHGB	Chgb	BOTH	-10.2364	1.23 x10-66	chromogranin B
PCSK1N	Pcsk1N	BOTH	-2.11394	4.5 x10-6	ProSAAS proprotein convertase1 inhibitor, a granin
PENK	Penk	BOTH	-8.56519	7.54 x10-8	preproenkephalin
CPE	Cpe	BOTH	-5.04219	8.82 x10-15	carboxypeptidase E, a peripheral vesicle membrane protein involved in the peptide generation
NRG2/NTAK	Nrg2	BOTH	-3.97527	1 x10-10	neuregulin 2, binds the ERB-B family of receptors and induces growth and differentiation of epithelial neuronal and glial cells
SCG5	Scg5		-3.3333	3.83 x10-9	secretogranin 5 (7b2)
TAC4	Tac4		-7.43645	2.72 x10-13	tachykinin 4
GPHA2	Gpha2		-6.88451	5.74 x10-6	glycoprotein hormone α2, a subunit of the dimeric glycoprotein hormone family
c. Secretory proteins expressed by PC12/chromaffin cells after long-term stimulated by PACAP
CCL7	Ccl7	REST	-5.66358	4.86 x10-4	chemokine (C-C motif) ligand 7
STC1	Stc1	REST	-2.15854	3.83 x10-6	stanniocalcin 1
PLAT	Plat	REST	-3.01555	2.66 x10-11	tissue plasminogen activator, a secreted serine protease
PDGFB	Pdgfb	BOTH	-3.60727	9.97 x10-3	platelet-derived growth factor β polypeptide
IL11	Il11	BOTH	-2.44968	1.67 x10-3	interleukin 11
NXPH3	Nxph3	POLYCOMB	-4.22452	7.94 x10-8	neurexophilin 3
d. Exocytosis
1. Priming
RAB3A	Rab3A	REST	-2.34813	3.6 x10-7	Ras-related protein Rab-3A
SV2A	Sv2A	REST	-2.4349	6.13 x10-8	synaptic vesicle protein 2A
RIMBP2	Rimbp2	REST	-3.87822	9.91 x10-5	the RIMs binding protein 2, necessary for the activation of MUNC13A and for the interaction of the vesicle with Ca2+ channels.
CADPS/CAPS1	Cadps	BOTH	-6.66139	3.46 x10-10	a protein interacting with the SNARE complex
RAB3C	Rab3C	BOTH	-8.26916	2.15 x10-37	a small G protein that sustain the exocytic vesicle discharge upon Ca2+ rise
RPH3A	Rph3A	BOTH	-6.61739	1.79 x10-7	rabphilin 3A homolog, interacts and cooperates with Rab3
RIMS4	Rims4	BOTH	-8.68982	6.14 x10-6	RIM4 a Rab3-interacting protein that regulates vesicle exocytosis
RAB3B	RAB3B_RAT		-5.16086	1.15 x10-3	a small G protein that sustains the exocytic vesicle discharge upon Ca2+ rise
DOC2B	DOC2B_RAT		-10.0193	1.11 x10-7	a Ca2+ sensor required for asynchronous release, acts at a stage of exocytosis that follows ATP-dependent priming
SYN2	SYN2_RAT		-2.17679	1.93 x10-6	synapsin II, participates in a tridimentional scaffold for vesicles
RPH3AL	Rph3al		-5.0422	1.62 x10-20	Noc2 rabphilin 3A-like: a Rab3 binding protein, plays a regulatory role in Ca2+-dependent exocytosis
2. Triggering
SYT4	Syt4	REST	-10.563	5.54 x10-64	synaptotagmin 4
SYT1	Syt1	BOTH	-6.47877	1.64 x10-6	synaptotagmin 1 and
SYT7	Syt7	BOTH	-7.2027	2.78 x10-7	synaptotagmin 7 work as Ca2+ sensors in neural cell exocytoses
CPLX1	Cplx1	BOTH	-6.3346	4.81 x10-20	complexin 1 (synaphin), the protein interacting with syntaxins which makes possible the disassembly of the SNAP complex
SYTL4	Sytl4	POLYCOMB	-5.44567	1.52 x10-25	synaptotagmin-like 4 (granuphilin o exophilin 4), binds Rab27 and may be involved in inhibiting dense core vesicle exocytosis.
3. Membrane fusion
VAMP1	Vamp1	REST	-3.45541	7.45 x10-14	a vSNARE
STX1A	Stx1A	REST	-3.7887	8.64 x10-16	syntaxin 1A, a tSNARE
STX1B	Stx1B	BOTH	-2.02082	3.72 x10-5	syntaxin 1B, a tSNARE
SNAP25	Snap25	BOTH	-8.48004	1.23 x10-51	a tSNARE
e. Remodeling, endocytosis and vesicle traffic
SEC14L3	Sec14L3	REST	-2.09398	3.77 x10-3	SEC14-like 3, a protein that participates in the transport of phosphatidylinositol
D4AE00	D4AE00_RAT	REST	-2.20284	1.88 x10-6	AP3B2 adaptor-related protein complex 3 (2 subunit)
EHD3	Ehd3	REST	-2.56963	1.07 x10-8	an ATPase involved in synaptic vesicle recycling and other endocytic processes
SH3GL2	Sh3Gl2	BOTH	-5.30314	2.15 x10-22	endophilin1 senses or stabilizes the endocytic membrane curvature
SH3GL3	Sh3Gl3	BOTH	-3.95022	9.44 x10-16	GRB2-like 3, regulates endocytosis
RPH3A	Rph3A	BOTH	-6.61739	1.79 x10-7	rabphilin 3A homolog a RAB3A effector, important in vesicle traffic
DNM1	Dnm1	BOTH	-5.39733	5.56 x10-28	dynamin 1 GTPase involved in vesicular trafficking, provides the force necessary for the sliding and thus the unique mechano-chemical strength necessary for the tubulation and severing of membranes
DNM3	Dnm3	BOTH	-3.06345	2.72 x10-9	dynamin 3 GTPase involved in vesicular trafficking, provides the force necessary for the sliding and thus the unique mechano-chemical strength necessary for the tubulation and severing of membranes
ESYT3	Esyt3	BOTH	-2.45003	2.7 x10-3	extended synaptotagmin-like protein 3, a plasma membrane endocytic adaptor mediates Ca2+-dependent events
PLVAP	Plvap	BOTH	-7.19032	2.56 x10-5	plasmalemma vesicle-associated protein
NSG1	Nsg1	POLYCOMB	-4.04252	7.57 x10-18	neuron specific gene family member 1 flotillin, the key protein of one form of endocytosis
FIBCD1	Fibcd1	POLYCOMB	-3.59208	4.2 x10-4	fibrinogen C domain containing 1, an endocytic receptor
AP1M2	RGD1561490	POLYCOMB	-7.51331	3.23 x10-12	adaptor-related protein complex 1, mu 2 subunit, necessary for the assembly of coated vesicles at the Golgi complex
MREG	Mreg		-2.76429	4.5 x10-6	melanoregulin important for membrane traffic
4. DIFFERENTIATION FACTORS OF NON-NEURAL CELLS
FITM2	Fitm2	REST	-3.18704	3.24 x10-12	fat storage-inducing transmembrane protein
TEAD3	Tead3	REST	-2.5831	3.55 x10-7	TEA domain family member 3, the member of a family which contains the TEA/ATTS DNA-binding domain
DLK1	Dlk1	BOTH	-10.0491	5.13 x10-28	δ-like homologue 1 is an EGF-like blocker of Notch effective in various cell types including adipocytes
FJX1	Fjx1	BOTH	-2.05671	1.62 x10-3	four jointed box 1, a factor governing organ differentiation
MMD	Mmd	BOTH	-2.94475	2.75 x10-10	monocyte to macrophage differentiation-associated protein
MAFB	Mafb	BOTH	-9.08123	7.09 x10-42	v-maf musculo-aponeurotic fibrosarcoma oncogene homolog B
ZAR1	Zar1	POLYCOMB	-4.72098	5.66 x10-12	functional in oocyte maturation
Q32PY8	Q32PY8_RAT		-2.08708	7.81 x10-3	SBSN suprabasin, an epidermal differentiation marker present in glioblastomas
SIPA1L2	Sipa1L2		-3.38827	2.32 x10-4	signal-induced proliferation-associated 1, like 2 protein
D4A352	D4A352_RAT		-2.93332	4.42 x10-7	MYRF myelin regulatory factor, required for maintenance of myelin and mature oligodendrocyte identity
5. OTHER FORMS OF MEMBRANE TRAFFIC AND SECRETION
A. Membrane traffic
RTN2	Rtn2	REST	-2.07165	5.08 x10-6	reticulon 2, a member of a complex associated with the ER, involved in membrane traffic also in the axon
ULK1	Ulk1	REST	-2.3494	1.71 x10-7	unc-51-like kinase 1, plays a critical role in autophagy
FAM57b	Fam57B	REST	-3.75012	1.5 x10-15	peroxisome proliferator-activated receptor
PEX5L	Pex5L	REST	-7.32524	4.54 x10-4	peroxisomal biogenesis factor 5-like
SYT5	Syt5	REST	-4.39632	2.03 x10-18	synaptotagmin 5, a form of synaptotagmin not involved in neurosecretion
RTN1	RTN1_RAT	REST	-2.2522	1.17 x10-6	reticulon 1, a member of a complex associated with the ER involved in membrane traffic also in the axon
GOLGA7B	Golga7B	BOTH	-10.0757	3.73 x10-43	golgin A7 family member B
SYT13	Syt13	BOTH	-6.28666	2.68 x10-25	synaptotagmin 13
SYT3	Syt3	BOTH	-3.98981	1.83 x10-16	synaptotagmin 3
DBNDD1	Dbndd1	BOTH	-2.46573	4.24 x10-7	dysbindin (dystrobrevin binding protein 1) domain-containing 1, involved in organelle generation and traffic in the trans-Golgi network
SYT12	Syt12	POLYCOMB	-2.02111	2.09 x10-4	synaptotagmin 12, a form of synaptotagmin not involved in neurosecretion
SYT17	SYT17_RAT		-3.15947	3.41 x10-12	synaptotagmin 17, a form of synaptotagmin not involved in neurosecretion
B. Secretory and membrane proteins never investigated for distribution in PC12 or chromaffin cells
ANGPT2	Angpt2	REST	-7.3455	8.92 x10-30	angiopoietin of Weibel-Palade bodies in endothelia, competes with ANF1 for the binding to the tyrosine kinase receptor Tie2
AMN	Amn	BOTH	-3.7068	1.67 x10-5	amnion-associated transmembrane protein, modulates the BMP receptor function by serving as an accessory or co-receptor
SPP2	Spp2	BOTH	-9.76655	1.62 x10-16	secreted phosphoprotein 2 of the cystatin family
TCTE1	Tcte1	BOTH	-5.89471	1.65 x10-27	t-complex-associated-testis-expressed 1, overexpressed in some pheochromocytomas
SLIT1	Slit1	BOTH	-2.53486	5.14 x10-4	slit homolog 1 of the family of Robo receptor ligands, critical for neuronal proliferation/interactions, axonal outgrowth etc
DLK2	Dlk2	BOTH	-3.32705	6 x10-10	δ-like homologue 2
IL18	Il18	BOTH	-2.67671	2.77 x10-3	interleukin 18
RGD1304952	Rgd1304952	BOTH	-2.36624	1.9 x10-7	PIANP PILR α-associated neural protein, binds the paired immunoglobin-like type 2 receptor α
DMKN	Dmkn	BOTH	-6.28139	3.33 x10-13	dermokine competes with chemokines
BMP7	Bmp7	POLYCOMB	-8.9342	2.09 x10-42	bone morphogenetic protein 7
DEFB29	Defb29	POLYCOMB	-5.87543	1.37 x10-9	defensin β29 cysteine-rich cationic polypeptides
CRLF1	Crlf1	POLYCOMB	-3.89411	1.17 x10-14	cytokine receptor-like factor 1 forms a secreted complex with cardiotrophin-like cytokine factor 1 and acts on CNF receptors
C1QL4	C1Ql4	POLYCOMB	-2.40905	2.14 x10-6	complement component 1 q subcomponent-like 4, released by neurons.
WNT10A	Wnt10A	POLYCOMB	-4.19794	4.84 x10-12	Wnt10A
JAG2	Jag2	POLYCOMB	-2.0596	4.82 x10-6	a ligand of Notch2 secreted signaling proteins, implicated in oncogenesis and in various developmental processes
DKK3	Dkk3		-6.3716	5.8 x10-36	dickkopf 3 homolog, a secreted protein involved in embryonic development through its interactions with the Wnt signaling pathway
CFB	Cfb		-2.17525	3.43 x10-4	complement factor B
6. EXCITABILITY AND TRANSPORT
A. Surface cell channels
a. Voltage-gated
1. of Na+
SCN2A1	Scn2A1	BOTH	-3.03942	5.15 x10-9	Na+ VOC type II,α subunit1
SCN3B	Scn3B	BOTH	-8.75258	1.43 x10-54	Na+ VOC type III β subunit
2. of Ca2+
CACNA2D4	Cacna2D4	REST	-4.65418	2.84 x10-6	Ca2+ VOC α2/δ subunit 4
CACNB1	Cacnb1	REST	-2.142	7.92 x10-6	Ca2+ VOC β1 subunit
CACNG7	Cacng7	REST	-3.33757	7.94 x10-13	Ca2+ VOC γ7 subunit
CACNA1B	Cacna1B	BOTH	-8.4359	6.18 x10-6	Ca2+ VOC N type, α1B subunit
CACNA1C	Cacna1C	BOTH	-4.32911	2.58 x10-4	Ca2+ VOC L type, α1C subunit
CACNA1D	Cacna1D	BOTH	-4.49891	4.36 x10-6	Ca2+ VOC L type, α1D subunit
CACNA1H	Cacna1H	BOTH	-5.12053	1.62 x10-3	Ca2+ VOC T type, α1H subunit
CACNG2	Cacng2	BOTH	-8.8283	1.02 x10-7	Ca2+ VOC γ2 subunit
3. of K+
KCNQ2	KCNQ2_RAT	REST	-10.0602	1.17 x10-5	K+ VOC, KQT-like subfamily member 2
KCNC1	Kcnc1	BOTH	-3.0909	8.75 x10-3	K+ VOC, Shaw-related subfamily member 1
KCND3	Kcnd3	BOTH	-7.43779	1.25 x10-4	K+ VOC, Shaw-related subfamily member 3D
KCNH3	Kcnh3	BOTH	-5.2391	5.44 x10-22	K+ VOC, subfamily H (eag-related) member 3
KCNH6	Kcnh6	BOTH	-7.41337	2.48 x10-30	K+ VOC, subfamily H (eag-related) member 6
KCNA7	Kcna7	POLYCOMB	-2.27009	5.19 x10-4	K+ VOC, shaker-related subfamily member 7
KCNG2	KCNG2_RAT		-7.69643	1.66 x10-22	K+ VOC, subfamily G member 2
b. Non voltage-gated
1. of K+
HCN3	Hcn3	REST	-4.87166	3.03 x10-10	hyperpolarization-activated, cyclic nucleotide-gated cation channel 3
KCNJ11	Kcnj11	REST	-4.59822	1.21 x10-7	K+ inwardly-rectifying channel, subfamily J member 11
KCNH4	Kcnh4	REST	-6.32123	5.47 x10-23	K+ channel subfamily H, member 4
KCNQ2	KCNQ2_RAT	REST	-10.0602	1.17 x10-5	K+ VOC KQT-like subfamily, member 2
KCNJ12	Kcnj12	BOTH	-9.29008	5.01 x10-49	K+ inwardly-rectifying channel subfamily J, member 12
KCNK2	Kcnk2	BOTH	-6.02098	1.7 x10-10	K+ channel subfamily K, member 2
KCNK3	Kcnk3	BOTH	-2.7336	9.71 x10-8	K+ channel subfamily K, member 3
HCN2	Hcn2	BOTH	-2.70525	1.99 x10-9	hyperpolarization-activated, cyclic nucleotide-gated cation channel 2
KCNJ4	Kcnj4	POLYCOMB	-3.12575	2.45 x10-3	K+ inwardly-rectifying channel subfamily J, member 4
KCNT1	Kcnt1	POLYCOMB	-4.44342	1.49 x10-13	K+ channel subfamily T, member 1
KCTD15	Kctd15	POLYCOMB	-6.17958	3.11 x10-27	K+ channel tetramerisation domain-containing, member 15
2. Others
TRPC3	Trpc3	REST	-6.39949	1.44 x10-35	TRP channel subfamily C, member 3, non-selective channel
ANO6	Ano6	REST	-2.53959	1.43 x10-8	anoctamin 6, a Ca2+-activated Cl- channel
ACCN2	Accn2	BOTH	-3.72249	3.99 x10-14	amiloride-sensitive cation channel 2, neuronal
ACCN4	Accn4	BOTH	-6.27385	3.12 x10-32	amiloride-sensitive cation channel 4, pituitary
TRPM2	Trpm2	BOTH	-4.33591	7.49 x10-19	TRP channel subfamily M, member 2
MMD	Mmd	BOTH	-2.94475	2.75 x10-10	monocyte to macrophage differentiation-associated channel
AQP5	Aqp5	POLYCOMB	-8.07491	5.56 x10-28	aquaporin 5
UNC79/NALCN	Unc79		-8.10738	1.32 x10-16	a Na+ and Ca2+ channel that works as an ion sensor
ANO9	F1LY14_RAT		-5.46296	1.19 x10-24	Anoctamin [Source: UniProtKB/TrEMBL; Acc:F1LY14]
B. Surface pumps
ATP4A	Atp4A	REST	-5.12589	1.41 x10-14	ATPase, H+/K+ exchanging α, a polypeptide of the plasma membrane
ATP1B2	Atp1B2	BOTH	-3.79449	8.1 x10-14	Na+/K+ pump β2 subunit
ATP2B2	Atp2B2	BOTH	-8.42685	6.51 x10-11	PMCA2 Ca2+ pump of the plasma membrane 2
ATP2B3	Atp2B3	BOTH	-5.55962	2.71 x10-3	PMCA3 Ca2+ pump of the plasma membrane 3
ATP1A3	Atp1A3	BOTH	-5.78655	7.41 x10-27	Na+/K+ pump, α3 subunit
ATP1B2	Atp1B2	BOTH	-3.79449	8.1 x10-14	Na+/K+ pump, β2 subunit
C. Transporters
a. Solute carriers
SLC13A3	Slc13A3	REST	-4.71958	1.16 x10-3	plasma membrane Na+-dependent dicarboxylate transporter, member 3
SLC37A1	Slc37A1	REST	-2.35422	6.68 x10-7	glycerol-3-phosphate transporter, member 1
SLC29A1	Slc29A1	REST	-3.05386	1.99 x10-11	plasma membrane nucleoside transporter, member 1
SLC45A1	Slc45A1	REST	-3.63049	3.99 x10-14	plasma membrane neutral lipid transporter, member 1
SLC45A1	Slc45A1	REST	-3.63049	3.99 x10-14	plasma membrane neutral lipid transporter, member 1
SLCO2B1	Slco2B1	REST	-5.79014	2.42 x10-16	plasma membrane transporter of sulfated steroids, member 1
SLC25A29	Slc25A29	REST	-4.06425	5.24 x10-11	mitochondrial carrier of palmitoylcarnitine
SLC1A5	Slc1A5	REST	-2.44582	6.66 x10-8	plasma membrane neutral amino acid transporter 1, member 5
SLC29A4	Slc29A4	REST	-3.68399	1.1 x10-15	plasma membrane monoamine transporter, member 4
SLC26A4	Slc26a4	BOTH	-5.20774	2.22 x10-23	Na+-independent Cl-/I- transporter
SLC18a3	Slc18A3	BOTH	-7.66459	8.2 x10-12	vAChT vesicular Ach transporter
SLC5A5	Slc5A5	BOTH	-2.70272	2.13 x10-8	plasma membrane transporter of Na+ /I- (symporter), member 5A
SLC6A2	Slc6A2	BOTH	-8.60802	3.47 x10-37	plasma membrane amine transporter, member 2
SLC7A8	Slc7A8	BOTH	-3.62353	2.43 x10-15	plasma membrane cationic amino acid transporter 8
SLC10A4	Slc10A4	BOTH	-3.78921	4.44 x10-16	plasma membrane Na+/bile acid co-transporter
SLC22A23	Slc22A23	BOTH	-2.2189	1.38 x10-6	plasma membrane transporter member 23, the member of a large family of transporters that function as uniporters, symporters and antiporters of organic ions
SLC9A2	Slc9A2	POLYCOMB	-3.65412	2.26 x10-7	plasma membrane cation proton antiporter, member 2
SLC12A8	Slc12A8	POLYCOMB	-5.38493	5.81 x10-11	plasma membrane member 2K+/Cl- transporter, member 8
SLC16A12	Slc16A12	POLYCOMB	-5.16907	4.98 x10-4	plasma membrane transporter 16A of monocarboxylic acid, number 12
SLC22A12	Slc22A12	POLYCOMB	-5.66876	4.81 x10-4	plasma membrane transporter of organic anions/urate, member 12
SLC35D3	Slc35D3	POLYCOMB	-9.74333	2.08 x10-58	plasma membrane nucleotide sugar transporter, member 3
SLC45A3	Slc45A3	POLYCOMB	-3.67689	2.26 x10-6	plasma membrane neutral lipid transporter, member 3
SLC18A1	Slc18A1		-9.90673	6.05 x10-61	vesicular amine transporter 1
SLC8A2	NAC2_RAT		-4.13111	2.18 x10-8	plasma membrane Na+/Ca2+ exchanger 8, member 2
SLC2A3	Slc2A3		-2.45365	4.86 x10-8	plasma membrane glucose transporter, member 3
SLC16A5	Slc16A5		-4.84352	2.48 x10-9	plasma membrane transporter 16, member 5 (monocarboxylic acid)
SLC22A25	Slc22A25		-5.07184	1.13 x10-8	plasma membrane transporter of organic cations and anions, member 25
SLC26A3	Slc26A3		-5.82294	1.63 x10-8	plasma membrane exchanger of Cl- and carbonate, member 3
SLC31A1	Slc31A1		-2.48491	3.04 x10-8	plasma membrane Cu2+ transporter, member 1
SLC44A4	Slc44A4		-7.34695	6.64 x10-25	plasma membrane thiamine transporter, member 4H
SLC4A11	D3ZVP9_RAT		-2.68387	2.22 x10-6	plasma membrane Na+ borate transporter, member 11, , mRNA [Source: RefSeq mRNA; Acc:NM_001107775]
b. Other types of transporters
ANO6	Ano6	REST	-2.53959	1.43 x10-8	anoctamin 6, a Ca2+-dependent transporter of PS to the cell surface.
ANKH	Ankh	BOTH	-2.66113	2.69 x10-9	a plasma membrane pyrophosphate transporter
ABCG1	Abcg1	BOTH	-5.7954	1.49 x10-27	ATP-binding cassette sub-family G (WHITE), member 1
ABCB1A	Abcb1A	POLYCOMB	-2.44504	7.8 x10-4	member B1 of the of ATP-binding cassette (ABC) transporter family, MDR/TAP subfamily
ABCB9	Abcb9	POLYCOMB	-2.51742	5.59 x10-8	member B9 of the of ATP-binding cassette (ABC) transporter family, MDR/TAP subfamily
ABCA17	Abca17		-2.56502	9.33 x10-5	ATP-binding cassette sub-family A (ABC1), member 17
ABCG4	Abcg4		-3.14971	1.25 x10-11	ATP-binding cassette sub-family G (WHITE), member 4
7. SURFACE SIGNALING: RECEPTORS
A. Receptor channels
P2RX6	P2rx6	REST	-5.28613	5.18 x10-3	purinergic receptor P2X6
HTR3A	Htr3A	REST	-3.97852	2.34 x10-14	5-hydroxytryptamine 3A receptor
CHRNA5	Chrna5	BOTH	-2.68522	8.46 x10-9	nicotinic receptor α5 neural
CHRNB2	Chrnb2	BOTH	-5.63408	9.7 x10-15	nicotinic receptor β2 neural
CHRNB4	Chrnb4	BOTH	-3.9545	1.45 x10-15	nicotinic receptor β4 neural
GRIN1	Grin1	BOTH	-10.0379	1.02 x10-57	NMDA receptor, NR1 subunit
GRIA2	Gria2	BOTH	-4.14047	1.82 x10-9	AMPA2 receptor
GABRB3	Gabrb3	BOTH	-10.6833	3.83 x10-7	GABA(A) receptor β3 subunit
CHRNA3	Chrna3	POLYCOMB	-6.77107	6.57 x10-37	nicotinic receptor α3 neural
CHRNA7	Chrna7	POLYCOMB	-8.17811	4.21 x10-4	nicotinic receptor α7 neural
P2RX2	P2rx2	POLYCOMB	-7.90328	1.26 x10-25	purinergic receptor P2X2
B. G protein-coupled receptors
P2RY12	P2ry12	REST	-10.0031	2.11 x10-42	purinergic receptor P2Y12
CELSR3	Celsr3	REST	-6.47155	1.94 x10-4	cadherin EGF LAG seven-pass G-type receptor 3, a member of the flamingo subfamily involved in contact-dependent neurite growth
GPR22	Gpr22	REST	-6.86256	4.09 x10-38	G protein-coupled receptor 22
P2RY6	P2ry6	REST	-6.64987	1.24 x10-15	purinergic receptor P2Y6
GCGR	Gcgr	BOTH	-4.4884	2.48 x10-17	glucagon receptor
ADCYAP1R1	Adcyap1R1	BOTH	-5.32865	1.22 x10-5	adenylate cyclase-activating polypeptide (PACAP) 1 receptor 1
LGR5	Lgr5	BOTH	-2.25355	5.37 x10-6	leucine-rich repeat containing G protein-coupled receptor 5
PRLHR	Prlhr	BOTH	-5.78321	3.59 x10-4	prolactin releasing hormone receptor
GPR27	Gpr27	BOTH	-3.68717	6.22 x10-12	G protein-coupled receptor 27
GPR150	Gpr150	BOTH	-6.732	6.35 x10-11	G protein-coupled receptor 150
GPR123	Gpr123	BOTH	-10.753	1.25 x10-38	G protein-coupled receptor 123
GPR135	Gpr135	BOTH	-2.29791	6.5 x10-3	G protein-coupled receptor 135
GPR139	Gpr139	BOTH	-8.53966	8.52 x10-15	G protein-coupled receptor 139
BDKRB2	Bdkrb2	POLYCOMB	-8.3748	3.6 x10-45	bradykinin receptor B2
ADORA2A	Adora2A	POLYCOMB	-4.08313	1.47 x10-18	adenosine 2A receptor
P2RY2	P2ry2	POLYCOMB	-2.54637	1.45 x10-7	purinergic receptor P2Y2
GIPR	Gipr	POLYCOMB	-4.62379	1.43 x10-20	glucose-dependent insulinotropic polypeptide (GIP) receptor
KISS1R	Kiss1R	POLYCOMB	-3.97183	7.64 x10-11	KISS1 receptor, a galanin-like receptor that binds metastin, a peptide encoded by the metastasis suppressor gene KISS1
P2RY14	P2ry14		-4.86552	1.3 x10-4	purinergic receptor P2Y14
RXFP2	Rxfp2		-5.18122	5.71 x10-3	relaxin/insulin-like family peptide receptor 2
GPER	Gper		-6.54235	5.7 x10-4	G protein-coupled estrogen receptor 1
FZD9	Fzd9		-4.78323	8.62 x10-14	frizzled family receptor 9, a Wnt receptor
GPR62	RGD1560166		-4.26396	2.13 x10-5	protein Gpr62 [Source: UniProtKB/TrEMBL; Acc:D4A2B1]
GPR115	D3ZTY4_RAT		-5.36428	5.49 x10-7	protein Gpr115 [Source: UniProtKB/TrEMBL; Acc:D3ZTY4]
C. Tyrosine kinase and phosphatase receptors
a. Protein kinases
F1MAG5	F1MAG5_RAT	REST	-6.83904	6.19 x10-36	proto-oncogene tyrosine-protein kinase receptor Ret isoform
EFNB3	Efnb3	REST	-2.82556	6.95 x10-9	ephrin receptor NB3
NTRK2	Ntrk2	POLYCOMB	-5.19544	1.36 x10-4	neurotrophic tyrosine kinase receptor type 2, TrkB
EPHB2	Ephb2	POLYCOMB	-9.23328	1.26 x10-10	ephrin receptor B2
EPHB6	Ephb6	BOTH	-5.83464	1.5 x10-4	ephrin receptor B6
EPHA10	Epha10	BOTH	-6.50171	5.52 x10-7	ephrin receptor A10
GFRA2	Gfra2	BOTH	-5.95518	4.06 x10-30	glial cell line derived neurotrophic factor family receptor α2
ALK	Alk	BOTH	-10.4364	7.47 x10-8	anaplastic lymphoma receptor tyrosine kinase, a receptor of the insulin receptor superfamily.
MEGF11	Megf11	BOTH	-5.18375	2.05 x10-22	multiple EGF-like-domains 11, a receptor necessary for engulfment of debris following apoptosis or axonal injury.
b. Protein phosphatases
PTPRR	Ptprr	REST	-6.89677	4.51 x10-32	protein tyrosine phosphatase receptor type R
PTPRN2	Ptprn2	BOTH	-9.98709	9.74 x10-55	protein tyrosine phosphatase receptor type N2
PTPRN	Ptprn	BOTH	-3.10743	5.43 x10-12	protein tyrosine phosphatase receptor type N
D. Other receptors including signaling adhesion proteins
a. Receptors of various structure
NGFR	Ngfr	BOTH	-7.21061	4.58 x10-42	the p75NTR receptor of neurotrophins
LINGO1	Lingo1	BOTH	-7.68902	1.67 x10-26	member of the NGR1 (Nogo receptor 1)/ p75NTR /LINGO-1 death receptor complex
LINGO3	Lingo3	BOTH	-2.65286	1.88 x10-8	member of the NGR1 receptor complex
NRP2	Nrp2	BOTH	-7.64262	5.75 x10-4	neuropilin 2, important in neuronal development and axon guidance
SEZ6L2	Sez6l2	BOTH	-5.88874	7.26 x10-32	type I transmembrane receptor (seizure-related protein)
RTN4R	Rtn4R	BOTH	-6.62939	2.44 x10-13	reticulon 4 receptor and
RTN4RL1	Rtn4Rl1	POLYCOMB	-2.22464	3.89 x10-6	reticulon 4 receptor-like 1, important in neuronal development and axon guidance
CRABP1	Crabp1	POLYCOMB	-4.92313	8.51 x10-6	cellular retinoic acid binding protein 1, binds retinoic acid in the nucleus
S1PR5	S1Pr5	POLYCOMB	-2.72314	4.72 x10-9	sphingosine-1-phosphate receptor 5
IL4RA	Il4Ra	POLYCOMB	-3.88141	9.95 x10-17	interleukin 4 receptor α chain 1
IL22RA1	Il22Ra1	POLYCOMB	-4.15614	3.59 x10-3	interleukin 22 receptor α chain 1
IL11RA1	Il11Ra1		-2.16037	3.94 x10-3	interleukin 11 receptor α chain 1
BAI1	D3ZNF1_RAT		-5.84938	3.1 x10-29	brain-specific angiogenesis inhibitor 1 precursor [Source: RefSeq peptide; Acc:NP_001164068]
PLXND1	D4AA77_RAT		-5.05129	2.9 x10-5	plexin D1 (Plxnd1), mRNA [Source: RefSeq mRNA; Acc:NM_001107881]
b. Adhesion proteins with signaling function
L1CAM	L1Cam	REST	-4.10132	1.16 x10-17	neural cell adhesion protein and receptor protein L1
CDH29	Cdh29	REST	-7.90919	2.18 x10-30	CDHR4 cadherin-related family member 4
GP1BA	Gp1Ba	REST	-2.52778	3.43 x10-3	glycoprotein Ib (platelet) β polypeptide, functions as a receptor for the von Willebrand factor
NRXN1	D3ZEW8_RAT	REST	-8.52989	4.21 x10-4	neurexin 1 [Source: MGI Symbol; Acc:MGI:1096391]
BCAM	Bcam	REST	-6.87569	7.61 x10-26	basal cell adhesion molecule
TM4SF4	Tm4Sf4	REST	-6.51769	1.51 x10-23	transmembrane 4, L six family member 4 tetraspanin, mediates signal transduction
LRP3	Lrp3	BOTH	-2.22409	8.86 x10-7	low density lipoprotein receptor-related protein 3
NRXN2	Nrxn2	BOTH	-9.40586	8.11 x10-47	neurexin 2 cell adhesion and receptor protein in the CNS
PCDHA6	Pcdha6	BOTH	-3.24194	8.87 x10-13	protocadherin α6
PCDHB3	Pcdhb3	BOTH	-7.24676	3 x10-5	protocadherin β3
PCDHB4	Pcdhb4	BOTH	-5.15426	1.02 x10-7	protocadherin β4
PCDHB9	Pcdhb9	BOTH	-3.67448	3.46 x10-8	protocadherin β9
PCDHB11	Pcdhb11	BOTH	-2.40148	9.26 x10-3	protocadherin β11
LSR	Lsr	BOTH	-2.01777	1.01 x10-5	lipolysis stimulated lipoprotein receptor
MCAM	Mcam	BOTH	-3.39284	9.72 x10-14	melanoma cell adhesion molecule
PCDH1	Pcdh1	BOTH	-2.56455	9.2 x10-3	protocadherin 1
NCAM1	Ncam1	POLYCOMB	-5.46786	5.46 x10-5	neural cell adhesion molecule 1, a member of the immunoglobulin superfamily
NTNG2	Ntng2	POLYCOMB	-4.96181	1.55 x10-5	netrin G2 adhesion protein and a receptor protein in neurons
PCDH9	Pcdh9	POLYCOMB	-4.42309	3.47 x10-3	protocadherin 9
PCDHB5	Pcdhb5	POLYCOMB	-4.2704	7.73 x10-12	protocadherin β5
PCDHB8	Pcdhb8	POLYCOMB	-4.99855	1.62 x10-16	protocadherin β8
PCDHGA1	Pcdhga1		-2.7549	2.46 x10-3	protocadherin αA1
E. Receptor and channel-associated proteins
SH2D3C	Sh2d3c	REST	-5.11906	7.17 x10-14	SH2 Domain Containing 3C
DISP2	Disp2	REST	-8.13966	8.03 x10-15	protein dispatched homologue 2 implicated in Hedgehog signaling
SHC2	Shc2	REST	-2.0262	1.48 x10-4	SHC (Src homology 2 domain containing) transforming protein 2
PPYR1	Ppyr1	REST	-4.95876	1.17 x10-11	pancreatic polypeptide receptor 1, interacts with protein phosphatase Y
MADD	Madd	REST	-2.03208	6.35 x10-6	MAP-kinase activating death domain, an adaptor protein that interacts with the death domain of TNFα receptor 1
RELL2	Rell2	REST	-2.5089	5.79 x10-8	RELT-like 2 , a RELT homologue that bind to the TNF receptor family member RELT
BEX2	Bex2	REST	-4.73073	1.32 x10-12	NADE, a p75NTR-associated cell death executor
LRP11	F1M753_RAT	REST	-2.85946	3.05 x10-10	LRP11 low density lipoprotein receptor-related protein 11
NNAT	Nnat	BOTH	-3.95565	1.18 x10-17	neuronatin, an ER protein involved in growth/secretion/development
BAMBI	Bambi	BOTH	-4.53218	4.15 x10-8	BMP and activin membrane-bound inhibitor homolog, works to limit the activity of TGF β receptor family
JPH3	Jph3	BOTH	-7.7382	1.96 x10-40	junctophilin 3, an ER transmembrane protein bound to the cell surface.
OLFM2	Olfm2	BOTH	-6.43173	1.88 x10-11	olfactomedin 2 regulates neurite elongation
SHANK2	Shank2	BOTH	-4.86165	9.65 x10-5	SH3 and multiple ankyrin repeat domains 2 and
SHANK3	Shank3	BOTH	-6.75079	9.75 x10-7	SH3 and multiple ankyrin repeat domains 3, two synaptic scaffold proteins interacting with a variety of membrane and cytosolic proteins
OLFM1	Olfm1	BOTH	-3.82878	8.29 x10-17	olfactomedin 1 regulates neurite elongation
REEP6	Reep6	BOTH	-3.91122	3.72 x10-17	receptor accessory protein 6
SARM1	Sarm1	BOTH	-2.30263	1.2 x10-5	sterile α and TIR motif containing 1, associated with TOLL-like receptors
KREMEN2	Kremen2	BOTH	-2.86302	7.64 x10-5	kringle-containing transmembrane protein 2, associates with DKK1 and LRP6 to block the WINT/ β-catenin signaling
LRRC3	Lrrc3	BOTH	-3.54059	3.43 x10-14	leucine-rich repeat containing 3, stabilizes the ErbB receptor
LINGO3	Lingo3	BOTH	-2.65286	1.88 x10-8	leucin- rich repeat and Ig domain-containing 3 associated to the EGF receptor
SH2B2	Sh2B2	BOTH	-3.00046	6.61 x10-10	SH2B adaptor protein 2 plays a role in signal transduction from the receptor to Shc/Grb2
PLCB4	Plcb4	POLYCOMB	-2.51866	3.88 x10-8	phospholipase C β4 catalyzes the formation of inositol 1, 4, 5- trisphosphate and diacylglycerol at active receptors
DACT3	Dact3	POLYCOMB	-2.31133	1.38 x10-6	dishevelled-binding antagonist of β-catenin 3
LYNX1	Lynx1	POLYCOMB	-3.11138	7.98 x10-6	Ly6/neurotoxin 1, a modulator of the nicotinic receptor
GRB7	Grb7		-3.56394	2.13 x10-8	growth factor receptor-bound protein 7 an adaptor proteins that interacts with a number of receptor tyrosine kinases and signaling molecules
GPRASP2	Gprasp2		-2.26522	5.27 x10-7	G protein-coupled receptor-associated sorting protein 2
LCP2	Lcp2		-5.44826	3.86 x10-18	SLP76 lymphocyte cytosolic protein 2, a receptor adaptor or scaffold protein
GRID2IP	D3ZKB8_RAT		-4.99452	6.37 x10-6	glutamate receptor, ionotropic, delta 2 (Grid2) interacting protein (Grid2ip), mRNA [Source: RefSeq mRNA; Acc:NM_001105910]
SH2D2A	Sh2D2A		-4.47298	4.65 x10-3	SH2 domai- containing 2A, an adaptor of tyrosine kinase receptors
F. Receptor ligands, their synthesis and processing
EFNB3	Efnb3	REST	-2.82556	6.95 x10-9	ephrin-B3, a transmembrane ligand of the EPH receptor tyrosine kinases
PORCN	Porcn	REST	-2.75253	3.5 x10-4	porcupine homolog (Drosophila), involved in the processing of Wnt proteins
DLL3	Dll3	BOTH	-3.92479	1.4 x10-13	δ-like 3, a transmembrane Notch ligand
GAS6	Gas6	BOTH	-4.17005	3.51 x10-15	growth arrest-specific 6
WNT10A	Wnt10A	POLYCOMB	-4.19794	4.84 x10-12	Wnt10A, a ligand of frizled receptors
NXPH3	Nxph3	POLYCOMB	-4.22452	7.94 x10-8	neurexophilin 3, a ligand of α neurexin
8. SIGNALING: INTRACELLULAR PROTEINS
A. Protein kinases, protein phosphatases and their modulators
a. Protein kinases
DOS	Dos	REST	-2.6851	2.9 x10-9	downstream of Stk11 (ILKB) AMP kinase, a regulator of mTORC1
SNRK	Snrk	REST	-2.73435	1.2 x10-7	SNF-related serine/threonine kinase
RGD1308116	RGD1308116	REST	-3.22878	5.49 x10-7	serine/threonine kinase NIM1, important in cell proliferation.
NUAK2	Nuak2	REST	-3.01771	6 x10-7	NUAK family SNF1-like kinase 2
D3ZML2	D3ZML2_RAT	REST	-5.23173	7.72 x10-8	Brsk2 BR serine/threonine kinase 2
DAPK1	Dapk1	REST	-3.62143	1.28 x10-7	death-associated protein kinase 1
BRSK2	D3ZML2_RAT	REST	-5.23173	7.72 x10-8	serine/threonine-protein kinase BRSK2
CDK5R2	F1M491_RAT	REST	-10.1779	9.2 x10-53	cyclin-dependent kinase 5, neuron-specific regulatory subunit 2
MATK	Matk	BOTH	-6.06134	3.31 x10-30	megakaryocyte-associated tyrosine kinase phosphorylates and inactivates the Src family kinases
PTK2B	Ptk2B	BOTH	-6.59394	3.54 x10-35	protein tyrosine kinase 2 β
CAMK2B	Camk2B	BOTH	-3.94725	8.39 x10-17	Ca2+/calmodulin-dependent protein kinase IIβ
CAMK4	Camk4	BOTH	-6.83752	3.35 x10-10	Ca2+/calmodulin-dependent protein kinase IV
STK32A	Stk32A	BOTH	-7.22363	8.36 x10-22	serine/threonine protein kinase 32A
STK32C	Stk32C	BOTH	-3.31398	7.49 x10-13	serine/threonine protein kinase 32C
WNK2	Wnk2	BOTH	-10.9105	7.48 x10-14	WNK lysine-deficient protein kinase 2
MAPK8IP1	Mapk8Ip1	BOTH	-3.36323	1.38 x10-13	mitogen-activated protein kinase 8 interacting protein 1, and
MAPK8IP2	Mapk8ip2	BOTH	-6.59238	2.47 x10-34	mitogen-activated protein kinase 8 interacting protein 2, two scaffold proteins of c-Jun and other kinases also repressors of transcription factors
TNK1	Tnk1	POLYCOMB	-2.28123	1.46 x10-6	tyrosine kinase non-receptor 1, and
DAPK2	Dapk2	POLYCOMB	-8.60053	1.75 x10-14	death-associated protein kinase 2, two calmodulin-dependent serine/threonine kinases are positive regulators of cell death
PAK6	Pak6	POLYCOMB	-2.16366	2.55 x10-6	p21 protein (Cdc42/Rac)-activated kinase 6
PIK3CD	Pik3Cd	POLYCOMB	-4.34863	3.02 x10-7	phosphatidyl-inositol-4, 5-bisphosphate 3-kinase
TXK	Txk		-3.17989	3.47 x10-7	TXK tyrosine kinase
MAPK13	Mapk13		-3.70017	4.26 x10-15	mitogen-activated protein kinase 13, a member of the MAP kinase family activated by proinflammatory cytokines and cellular stress
PNCK	Pnck		-2.83247	1.01 x10-5	pregnancy up-regulated non-ubiquitously expressed CaM kinase
RPS6KL1	D4A268_RAT		-2.87856	1.92 x10-9	protein Rps6kl1 [Source: UniProtKB/TrEMBL; Acc:D4A268]
b. Protein phosphatases
PPP2R5B	Ppp2R5B	REST	-2.04669	8.12 x10-6	protein phosphatase 2 regulatory subunit B' β
DUSP15	B4F7B7_RAT	REST	-3.91164	1.5 x10-10	DUSP15 three dual specificity phosphatases
PDE9A	Pde9A	REST	-7.42837	1.41 x10-5	phosphodiesterase 9A hydrolyzes cAMP and cGMP
INPP5J	Inpp5J	REST	-5.46907	6.69 x10-21	inositol polyphosphate-5-phosphatase J
PPP1R3B	Ppp1R3B	REST	-4.11659	1.65 x10-17	protein phosphatase 1 regulatory subunit 3B
PPM1J	Ppm1J	BOTH	-2.48832	2.51 x10-7	protein phosphatase Mg2+/Mn2+-dependent 1
PPP1R1B	Ppp1R1B	BOTH	-2.51179	7.84 x10-7	protein phosphatase 1 regulatory (inhibitor) subunit 1B, a bifunctional signal transduction molecule
PPP1R14C	Ppp1R14C	BOTH	-2.24477	1.17 x10-6	protein phosphatase 1 regulatory (inhibitor) subunit 14C
PPP2R2B	Ppp2r2b	BOTH	-2.47867	1.01 x10-6	protein phosphatase 2 regulatory subunit B β
PTPN18	Ptpn18	BOTH	-4.01418	1.24 x10-17	protein tyrosine phosphatase non-receptor type 18
DUSP2	Dusp2	BOTH	-5.28693	4.92 x10-21	dual specifity phosphatase
DUSP4	Dusp4	BOTH	-2.90988	4.37 x10-3	dual specifity phosphatase
PTP4A3	Ptp4A3	POLYCOMB	-3.37091	1.22 x10-11	protein tyrosine phosphatase type IVA, member 3
PPP1R3C	Ppp1R3C	POLYCOMB	-3.45304	5.17 x10-3	protein phosphatase 1 regulatory subunit 3C
DUSP8	D4A645_RAT		-2.46055	1.16 x10-4	dual specificity protein phosphatase 8 [Source: RefSeq peptide; Acc:NP_001101980]
c. Associated proteins
PPYR1	Ppyr1	REST	-4.95876	1.17 x10-11	pancreatic polypeptide receptor 1, interacts with protein phosphatase Y
MAPK8IP1	Mapk8Ip1	BOTH	-3.36323	1.38 x10-13	mitogen-activated protein kinase 8 interacting protein 1, and
MAPK8IP2	Mapk8ip2	BOTH	-6.59238	2.47 x10-34	mitogen-activated protein kinase 8 interacting protein 2 two scaffold proteins of c-Jun and other kinases also repressors of transcription factors
NYAP2	F1M3A4_RAT		-8.54667	5.74 x10-3	neuronal tyrosine-phophorylated phosphoinositide 3-kinase adaptor 2 [Source: MGI Symbol; Acc:MGI:2443135]
RIIAD1	LOC100270669		-6.81582	4.59 x10-9	regulatory subunit of type II PKA R-subunit (RIIa) domain containing 1 (Riiad1), mRNA [Source: RefSeq mRNA; Acc:NM_001144957]
PACSIN1	PACN1_RAT		-2.05401	1.02 x10-5	protein kinase C and casein kinase substrate in neurons protein 1 [Source: RefSeq peptide; Acc:NP_058990]
B. Intracellular receptors and enzymes and their modulators
RYR2	F1LS89_RAT	REST	-8.7015	1.99 x10-3	ryanodine receptor 2, cardiac isoform 2
OSBPL10	Osbpl10	REST	-3.55636	4.91 x10-14	oxysterol binding protein-like 10, an intracellular lipid receptor
PRR5	Prr5	REST	-2.26794	2.8 x10-5	proline rich 5, a member of the mTORC2 complex
MCF2L	Mcf2L	REST	-2.65622	8.71 x10-4	MCF.2 cell line-derived transforming sequence-like
WWC1	Wwc1	REST	-2.45233	7.71 x10-8	WW and C2 domain containing 1 a cytosolic phosphoprotein that interacts with PRKC-zeta and dynein light chain-1
MTP18	Mtp18	REST	-2.15679	6.09 x10-6	mitochondrial fission process 1
TMEM198	LOC100365924	REST	-3.77181	3.11 x10-14	rCG23725-like Tmem198, a membrane scaffold protein that promotes LRP6 phosphorylation and Wnt signaling activation
CDK5R2	F1M491_RAT	REST	-10.1779	9.2 x10-53	cyclin-dependent kinase 5 neuron-specific regulatory subunit 2
PDE9A	Pde9A	REST	-7.42837	1.41 x10-5	phosphodiesterase 9A
SH2D3C	Sh2d3c	REST	-5.11906	7.17 x10-14	SH2 domain-containing 3C
PPP1R1B	Ppp1R1B	BOTH	-2.51179	7.84 x10-7	protein phosphatase 1 regulatory (inhibitor) subunit 1B, a bifunctional signal transduction molecule
MAPK8IP2	Mapk8ip2	BOTH	-6.59238	2.47 x10-34	mitogen-activated protein kinase 8 interacting protein 2 a scaffold protein of c-Jun and other kinases also a repressor of transcription factors
SBK1	Sbk1	BOTH	-2.22359	8.86 x10-7	SH3-binding domain kinase 1
PDE10A	Pde10A	BOTH	-6.01653	1.12 x10-4	phosphodiesterase 10A, with high affinity for cAMP
SMPD3	Smpd3	BOTH	-4.64881	8.15 x10-22	sphingomyelin phosphodiesterase 3
RTBDN	Rtbdn	BOTH	-2.19247	4.12 x10-3	retbindin, may play a role in binding retinoids and other carotenoids
PIK3R5	Pik3R5	BOTH	-4.91708	2.89 x10-8	phosphoinositide 3-kinase regulatory subunit 5, important in motility proliferation, differentiation, survival and intracellular trafficking
GUCY1A3	Gucy1A3	POLYCOMB	-2.33089	3.72 x10-7	guanylate cyclase 1 soluble α3
PLK5	Plk5		-2.20946	9.63 x10-7	polo-like kinase 5
SGIRR	Sigirr		-2.60442	1.45 x10-6	single immunoglobulin and toll-interleukin 1 receptor, an inhibitor of Toll-like receptors 4, 5 and 9
PLCXD1	Plcxd1		-3.17757	8.83 x10-4	phosphatidylinositol-specific phospholipase C X domain-containing 1
C. G proteins, their regulators and their effectors
ATL1	Atl1	BOTH	-2.58185	1.67 x10-8	atlastin, a transmembrane GTPase of the ER/Golgi complex, important for the growth of dendrites and axons.
a. Trimeric G proteins
GNG3	Gng3	REST	-2.95802	1.26 x10-4	a trimeric G protein γ subunit 3
GNG8	Gng8	REST	-5.76077	4.56 x10-5	a trimeric G protein γ subunit 8
RGS4	Rgs4	REST	-7.78188	4.13 x10-47	a brain inhibitor of trimeric G-protein signaling
GNA14	Gna14	POLYCOMB	-3.04864	6.88 x10-4	a trimeric G protein of the Gq family α subunit
RGS11	RGS11_RAT		-2.59027	3.73 x10-8	regulator of G-protein signaling 11 (Rgs11), mRNA [Source: RefSeq mRNA; Acc:NM_019338]
GPRIN1	Gprin1		-4.85673	1.56 x10-22	G protein-regulated inducer of neurite outgrowth 1, an effector of the trimeric G proteins of the i/o family
GNG7	Gng7		-3.36313	1.34 x10-4	a trimeric G protein γ subunit 7
b. Small G proteins
RAB33A	Rab33A	REST	-2.28993	1.25 x10-6	belongs to the small GTPase superfamily, Rab family. It is GTP-binding protein and may be involved in vesicle transport
RAB39	Rab39	REST	-2.11366	5.36 x10-6	two members of the RAS family playing a regulatory role in vesicle traffic
DIRAS1	Diras1	REST	-6.07777	1.93 x10-31	dIRAS family GTP-binding RAS-like 1, a RAS-type G protein of a different family
REM2	Rem2	REST	-2.69464	9.74 x10-8	RAS (RAD and GEM)-like GTPase 2
IFT27	E9PSL5_RAT	REST	-2.22383	5.31 x10-5	RAB member of RAS oncogene family-like 4
RASD1	Rasd1	BOTH	-2.08798	1.72 x10-3	RAS dexamethasone-induced, a RAS-related protein abundant in the brain
RAB40B	Rab40B	BOTH	-3.32559	5.09 x10-11	a members of the RAS family playing a regulatory role in vesicle traffic
RASD2	Rasd2	POLYCOMB	-4.77942	7.05 x10-23	RAS D family member 2, a RAS-related protein abundant in the brain
RAB27A	Rab27A		-2.34635	2.43 x10-7	a member of the RAS family playing a regulatory role in vesicle traffic
c. GEFs, GAPs and GDIs
1. GEFs
ARHGEF3	Arhgef3	REST	-2.0901	5.37 x10-6	a Rho GEF
PSD	Psd	BOTH	-3.20195	2.72 x10-12	pleckstrin and Sec7 domain containing a GEF of ARC6
PSD2	Psd2	BOTH	-4.05607	2.43 x10-8	pleckstrin and Sec7 domain containing 2, a GEF localized in the Golgi complex
RAPGEF5	Rapgef5	POLYCOMB	-6.82179	3.24 x10-36	a Rap GEF
RGNEF	Rgnef	POLYCOMB	-4.00357	3.84 x10-13	a Rho GEF
2. GAPs
RGS17	Rgs17	BOTH	-9.25573	1.26 x10-34	regulator of G-protein signaling 17, a GAP
ADAP1	Adap1	BOTH	-5.46124	9.3 x10-26	an Arf GAP with dual PH domains 1
AGAP2	Agap2	BOTH	-2.89032	9.39 x10-5	Arf GAP with GTPase domain ankyrin repeat and PH domain
RGS9	Rgs9	BOTH	-4.91294	8.82 x10-15	regulator of G-protein signaling 9, a G protein GAP
RAP1GAP2	Garnl4	BOTH	-4.87804	1.06 x10-22	a GAP of RAP1, regulates exocytosis of dense core granules of platelets
ARHGAP28	Arhgap28		-2.6741	1.17 x10-7	a Rho GAP
3. GDIs and other modulators
SGSM3	Sgsm3	REST	-2.37538	1.42 x10-7	small G protein signaling modulator 3
RASSF7	Rassf7	REST	-2.16551	6.5 x10-3	RAS association (RalGDS/AF-6) domain family (N-terminal) member7
RAP2IP	Rap2Ip	REST	-5.21576	9.46 x10-27	Rap2-interacting protein, a homolog of RPIP8 an effector of Rap2
RUNDC3A	Rap2ip	REST	-5.21576	9.46 x10-27	RUN domain containing 3A, a specific effector of RAP2 G protein
RIMBP2	Rimbp2	REST	-3.87822	9.91 x10-5	RIMs binding protein 2 regulates the priming of exocytosis and its connection to Ca2+ channels
ARHGDIG	ARHGDIG	BOTH	-4.04009	5.55 x10-14	a Rho GDI
MLPH	Mlph	BOTH	-5.32601	3.3 x10-3	melanophilin, a Rab effector protein which forms a ternary complex with the small RAS-related GTPase RAB27A
GNAO1	Gnao1	BOTH	-2.33765	1.1 x10-3	G proteinα activating activity polypeptide O
CCDC64	Ccdc64	BOTH	-3.99917	2.98 x10-17	coiled-coil domain containing 64
IQSEC3	Iqsec3	BOTH	-5.04493	1.22 x10-14	IQ motif and Sec7 domain 3
CCDC64B	Ccdc64B	POLYCOMB	-4.34245	8.08 x10-17	coiled-coil domain containing 64B
9. Ca2+ BINDING SIGNALING PROTEINS
S100A1	S100A1	REST	-2.28968	2.46 x10-3	S100 Ca2+- binding protein A1, a cytosolic member of the S100 family, participates in the control of Ca2+ homeostasis
CPNE9	Cpne9	REST	-6.08765	7.77 x10-14	copine family member IX three Ca2+ -dependent membrane-binding proteins involved in membrane trafficking
APLP1	F1LM02_RAT	REST	-2.33422	2.27 x10-7	amyloid-like protein 1
HPCA	Hpca	REST	-4.01923	2.56 x10-12	hippocalcin a Ca2+ binding protein associated at the plasma membrane
RGN	Rgn	REST	-4.25251	3.63 x10-3	regucalcin (senescence marker protein-30), a Ca2+ binding protein that controls homeostasis in the cytoplasm
RCAN1	Rcan1	REST	-2.14689	2.09 x10-6	calcipressin inhibits calcineurin-dependent signaling pathways
NCALD	Ncald	BOTH	-2.03331	9.9 x10-6	neurocalcin δ, a high affinity cytosolic Ca2+ binding protein one of the neuronal Ca2+ sensors of the brain
CABP1	Cabp1	BOTH	-2.19074	1.57 x10-6	Ca2+ binding protein 1, a high affinity controller of channels
SNCB	Sncb	BOTH	-4.77518	4.7 x10-23	β-synuclein, a cytosolic buffering protein
NNAT	Nnat	BOTH	-3.95565	1.18 x10-17	neuronatin, an ER protein involved in growth/secretion/development
ESYT3	Esyt3	BOTH	-2.45003	2.7 x10-3	extended synaptotagmin-like protein 3, a plasma membrane endocytic adaptor mediates Ca2+-dependent events
CPNE7	Cpne7	BOTH	-2.21425	2.05 x10-6	copine family member VII
TESC	Tesc	BOTH	-3.38131	4.07 x10-5	tescalcin a calcineurin B-like protein that binds a single Ca2+ ion
SPSB4	Spsb4	POLYCOMB	-2.19374	6.89 x10-6	splA/ryanodine receptor domain and SOCS box-containing 4
CPNE5	Cpne5	POLYCOMB	-7.56393	1.35 x10-23	copine family member V
S100A5	S100A5		-2.23028	1.73 x10-3	S100 Ca2+ binding protein A5, a cytosolic member of the S100 family participates in the control of Ca2+ homeostasis
10. CELL SURFACE and MATRIX PROTEINS
A. Adhesion proteins
L1CAM	L1Cam	REST	-4.10132	1.16 x10-17	neural cell adhesion protein L1
CNTN2	Cntn2	REST	-2.16427	2.88 x10-5	contactin 2 (TAG-1) (axonal)
NPHS1	Nphs1	REST	-2.82893	2.87 x10-3	nephrosis 1 congenital nephrin
SEMA3G	Sema3G	REST	-5.30886	6.14 x10-19	semaphorin 3G
PLXDC1	Plxdc1	REST	-5.22863	3.52 x10-23	plexin domain containing 1
CLDN4	Cldn4	REST	-2.37125	7.68 x10-7	claudin 4, an integral membrane protein member of tight junctions
BCAM	Bcam	REST	-6.87569	7.61 x10-26	a basal cell adhesion protein
NLGN3	Nlgn3	REST	-2.59368	4.43 x10-4	neuroligin 3
ASTN1	F1M5B8_RAT	REST	-7.63913	6.23 x10-9	astrotactin 1 integral membrane protein. The mouse homolog may be involved in neuronal cell adhesion onto glial fibers in the cerebellar cortex
NRXN1	D3ZEW8_RAT	REST	-8.52989	4.21 x10-4	neurexin 1 [Source: MGI Symbol; Acc:MGI:1096391]
ROBO1	Robo1	BOTH	-3.83429	6.92 x10-4	roundabout axon guidance receptor homolog 1, and
CADM1	Cadm1	BOTH	-2.53715	3.4 x10-3	cell adhesion molecule 1, are adhesion proteins of the Ig superfamily
NRXN2	Nrxn2	BOTH	-9.40586	8.11 x10-47	neurexin 2
PCDHB3	Pcdhb3	BOTH	-7.24676	3 x10-5	protocadherin β3, the member of a protein family playing critical roles in the establishment and function of cell-cell neural connections
PCDHB4	Pcdhb4	BOTH	-5.15426	1.02 x10-7	protocadherin β4, the member of a protein family playing critical roles in the establishment and function of cell-cell neural connections
PCDHB9	Pcdhb9	BOTH	-3.67448	3.46 x10-8	protocadherin β9, the member of a protein family playing critical roles in the establishment and function of cell-cell neural connections
PCDHB11	Pcdhb11	BOTH	-2.40148	9.26 x10-3	protocadherin β11, the member of a protein family playing critical roles in the establishment and function of cell-cell neural connections
SEMA5A	Sema5A	BOTH	-7.0808	4.88 x10-31	semaphorin 5A protein, involved in axonal guidance during neural development
SEMA6D	Sema6D	BOTH	-3.91227	3.69 x10-14	semaphorin 6D protein, involved in axonal guidance during neural development
UNC5A	Unc5A	BOTH	-8.72351	2.55 x10-39	unc-5 homolog A, belong to a family of bifunctional netrin-1 receptors acting as attractants for some cell types and as repellents for others
UNC5C	Unc5C	BOTH	-3.65315	1.75 x10-4	unc-5 homolog C, belong to a family of bifunctional netrin-1 receptors acting as attractants for some cell types and as repellents for others
SMAGP	Smagp	BOTH	-4.06626	6.37 x10-13	small cell adhesion glycoprotein
EPCAM	Epcam	BOTH	-3.43942	6.09 x10-14	epithelial cell adhesion molecule
CLDN7	Cldn7	BOTH	-2.38608	1.8 x10-7	claudin 7, an integral membrane protein member of tight junctions
CLDN9	Cldn9	BOTH	-5.69587	1.18 x10-6	claudin 9, an integral membrane protein member of tight junctions
GJD2	Gjd2	BOTH	-4.62236	5.47 x10-17	connexin 36 gap junction protein 2, belongs to the large family of connexins required for the formation of gap junctions
PVRL1	Pvrl1	BOTH	-7.03057	7.41 x10-6	poliovirus receptor-related 1, involved in the organization of adherens and tight junctions
SDK2	Sdk2	BOTH	-8.8476	2.7 x10-3	sidekick cell adhesion molecule 2
MCAM	Mcam	BOTH	-3.39284	9.72 x10-14	melanoma cell adhesion molecule
NTNG2	Ntng2	POLYCOMB	-4.96181	1.55 x10-5	netrin G2 adhesion protein in neurons
NCAM1	Ncam1	POLYCOMB	-5.46786	5.46 x10-5	neural cell adhesion molecule 1
IGSF9	Igsf9	POLYCOMB	-6.25485	5.51 x10-33	immunoglobulin superfamily member 9
PCDH9	Pcdh9	POLYCOMB	-4.42309	3.47 x10-3	protocadherin 9, plays a critical rols in the establishment and function of cell-cell neural connections
PCDHB5	Pcdhb5	POLYCOMB	-4.2704	7.73 x10-12	protocadherin β5, plays a critical role in the establishment and function of cell-cell neural connections
PCDHB8	Pcdhb8	POLYCOMB	-4.99855	1.62 x10-16	protocadherin β8, plays a critical role in the establishment and function of cell-cell neural connections
NTNG2	Ntng2	POLYCOMB	-4.96181	1.55 x10-5	netrin G2, an adhesion protein in neurons
LRRN2	Lrrn2	POLYCOMB	-2.27776	1.61 x10-6	leucine-rich repeat neuronal 2
PCDH24	Pcdh24		-2.30457	3.06 x10-5	protocadherin 24, a protein involved in adhesion in neurons
ROM1	Rom1		-3.70469	2.28 x10-15	retinal outer segment membrane protein 1, functions as an adhesion protein for the stabilization and compaction of outer segment disks
ASTN2	LOC100361323		-8.72936	9.52 x10-38	astrotactin 2 (Astn2), mRNA [Source: RefSeq mRNA; Acc:NM_001271363]
B. Other surface proteins
LHFPL5	Lhfpl5	REST	-10.1928	1.01 x10-52	lipoma HMGIC fusion partner-like 5, essential for coclea function
DPP6	Dpp6	REST	-9.49091	2.33 x10-30	dipeptidyl-peptidase 6, a single pass trans-membrane serine proteases with no detectable protease activity
TM4SF4	Tm4Sf4	REST	-6.51769	1.51 x10-23	transmembrane 4 L six family member 4 tetraspanin, mediates signal transduction
SEZ6	Sez6	BOTH	-8.26797	1.07 x10-39	seizure related 6 homolog
SEZ6l	Sez6L	BOTH	-9.33614	4.3 x10-38	seizure 6-like protein
SPTBN4	Sptbn4	BOTH	-4.87602	8.15 x10-13	spectrin β non-erythrocytic 4, links the cytoskeleton to the plasma membrane
SUSD4	Susd4	BOTH	-7.0171	6.78 x10-39	sushi domain containing 4, blocks complement activation
NRGN	Nrgn	BOTH	-4.33445	1.59 x10-3	neurogranin (protein kinase C substrate RC3), a postsynaptic protein kinase substrate that binds calmodulin
PLLP	Pllp	BOTH	-3.42857	1.2 x10-3	plasmolipin, a proteolipid enriched in the myelin but present also in neurons and other cell types
TMEFF2	Tmeff2	BOTH	-7.7967	1.7 x10-16	transmembrane protein with EGF-like and two follistatin-like domains
LYPD3	Lypd3	BOTH	-2.52538	1.61 x10-4	LY6/PLAUR domain containing 3 (C4.4A), a surface protein that interacts with the matrix
CD24	Cd24	POLYCOMB	-2.1087	2.83 x10-6	a sialoglycoprotein anchored via a GPI link to the surface of T lymphocytes
LRTM2	Lrtm2	POLYCOMB	-3.23971	1.42 x10-3	leucine-rich repeats and transmembrane domains 2
PRRT4	Prrt4	POLYCOMB	-4.79603	8.64 x10-22	proline-rich transmembrane protein 4, a transmembrane γ-carboxyglutamic acid protein 4 precursor
NXPH4	Nxph4	POLYCOMB	-3.90468	6 x10-16	neurexophilin 4, a specific ligand of synaptic neurexins
SCUBE1	Scube1	POLYCOMB	-7.12318	6.23 x10-7	signal peptide CUB domain, EGF-like 1
COL17A1	Col17A1		-5.35198	2.7 x10-3	collagen type XVIIα1, a transmembrane protein a structural component of hemidesmosomes
SUSD2	Susd2		-4.23584	1.06 x10-10	sushi domain containing 2
MBOAT4	Mboat4		-4.24254	2.97 x10-4	membrane bound O-acyltransferase domain containing 4
TEX101	Tex101		-2.45714	1.98 x10-3	testis expressed 101, a surface protein that participates in differentiation
PRAMEF8	Pramef8		-6.71708	5.01 x10-7	PRAME (preferentially expressed antigen in melanoma) family member 8
C. Extracellular matrix proteins
TNR	Tnr	REST	-8.28184	9.27 x10-3	tenascin R, an extracellular matrix glycoprotein restricted to the CNS may play a role in neurite outgrowth
DCN	Dcn	REST	-3.16469	2.46 x10-3	decorin, a small proteoglycan that has a role in matrix assembly
COL11A2	Col11A2	REST	-2.38153	4.08 x10-7	a form of collagen
GDAP1	Gdap1	REST	-6.51333	1.68 x10-30	ganglioside induced differentiation associated protein 1
MMP13	Mmp13	REST	-9.9617	1.61 x10-53	matrix metallopeptidase 13 (collagenase 3)
ADAMTS7	Adamts7	BOTH	-3.64801	1.1 x10-3	ADAM metallopeptidase with thrombospondin-type 1 motif 7
NCAN	Ncan	BOTH	-9.15378	1.35 x10-16	neurocan, a chondroitin sulfate proteoglycan
SPOCK2	Spock2	BOTH	-4.25469	1.37 x10-3	sparc/osteonectin cwcv and kazal-like domains proteoglycan 2 (testican)
GDAP1L1	Gdap1L1	BOTH	-7.83199	2.1 x10-32	gangliosid- induced differentiation-associated protein 1-like 1
COL27A1	Col27A1	BOTH	-2.50688	3.31 x10-6	a form of collagen
LAMB3	Lamb3	BOTH	-2.8652	7.88 x10-8	laminin β3
FBN1	Fbn1	BOTH	-4.26044	1.67 x10-3	fibrillin 1, a large extracellular matrix glycoprotein
LAD1	Lad1	POLYCOMB	-7.23876	2.4 x10-30	ladinin 1 induces the assembly of extracellular filaments
SPOCK1	Spock1	POLYCOMB	-6.17646	5.71 x10-19	sparc/osteonectin cwcv and kazal-like domains proteoglycan 1
ODF3B	Odf3B	POLYCOMB	-4.04449	8.17 x10-4	outer dense fiber of sperm tails 3B
COL9A2	Col9A2	POLYCOMB	-2.87837	1.15 x10-5	a form of collagen
COL17A1	Col17A1		-5.35198	2.7 x10-3	a form of collagen
BCAN	PGCB_RAT		-3.52132	7.95 x10-14	brevican (Bcan), transcript variant 1, mRNA [Source: RefSeq mRNA; Acc:NM_001033665]
11. CYTOSKELETON
A. Actin and actin-associated proteins
CORO1A	Coro1A	REST	-2.23757	1.32 x10-6	coronin an actin binding protein 1A
SPIRE2	Spire2	REST	-2.79485	1.65 x10-9	spire homolog 2, an actin nucleation factor important for vesicle traffic
ARC	Arc	REST	-4.3282	1.15 x10-19	activity-regulated cytoskeleton-associated protein, a neuron-specific protein associated with the actin cytoskeleton
ACTN2	Actn2	REST	-4.75954	1.02 x10-15	actininα2 links actin to plasma membranes
CAMSAP3	D3ZXQ2_RAT	REST	-2.46684	6.32 x10-8	CAMSAP3 calmodulin-regulated spectrin-associated protein family, member 3
CLIP3	Clip3	REST	-3.31493	9.31 x10-13	CAP-GLY domain-containing linker, cytoskeleton-associated protein 3
TAGLN3	TAGL3_RAT	REST	-2.68549	8.81 x10-9	transgelin-3
APC2	Apc2	BOTH	-2.69132	6.75 x10-5	adenomatous polyposis coli tumor suppressor homolog 2, controls the peripheral organization of microfilaments
ARPM1	Arpm1	BOTH	-3.13098	1.01 x10-5	ACTRT3 actin-related protein T3
EPB41L4A	Epb41l4a	BOTH	-2.35766	5.3 x10-7	erythrocyte membrane protein band 4.1-like 4A, regulates the interaction between the cytoskeleton and plasma membrane
EPB49	Epb49	BOTH	-2.1669	1.96 x10-6	dematin erythrocyte membrane protein band 4.9
APC2	Apc2	BOTH	-2.69132	6.75 x10-5	adenomatosis polyposis coli 2, regulates actin organization
SPTBN4	Sptbn4	BOTH	-4.87602	8.15 x10-13	spectrin β non-erythrocytic 4, links the cytoskeleton to the plasma membrane
LRRC16B	Lrrc16b	BOTH	-2.85607	3.92 x10-10	leucin-rich repeat containing 16 CARMIL homolog, participates in actin filament assembly
ESPN	Espn	POLYCOMB	-4.98756	4.54 x10-6	espin, a multifunctional actin-bundling protein
EPB41L4B	Epb41L4B	POLYCOMB	-6.53973	5.75 x10-19	erythrocyte membrane protein band 4.1 like 4B, regulates the interaction between the cytoskeleton and plasma membrane
MPP3	Mpp3	POLYCOMB	-2.7691	6.46 x10-9	membrane protein palmitoylated 3 (MAGUK p55 subfamily member), interacts with the cytoskeleton and regulates proliferation and signaling
JPH4	Jph4	POLYCOMB	-5.85735	1.08 x10-13	junctophilin 4 in muscle fibers, connects the sarcoplasmic reticulum to the plasma membrane
ODF3B	Odf3B	POLYCOMB	-4.04449	8.17 x10-4	outer dense fiber protein of sperm tails 3B, is the major component of the sperm tail cytoskeleton
FILIP1	Filip1		-3.42681	6.5 x10-9	filamin A interacting protein 1, interacts with an actin-binding protein that crosslinks actin filaments and links them to membrane glycoproteins
LCP1	Lcp1		-6.06663	3.21 x10-20	lymphocyte cytosolic protein 1 (L-plastin), an actin-binding protein
FHDC1	D4ACI6_RAT		-2.83976	2.54 x10-9	FH2 domain containing 1 (Fhdc1), mRNA [Source: RefSeq mRNA; Acc:NM_001106437]
B. Tubulin and microtubule proteins
TUBB3	Tubb3	REST	-2.05446	4.42 x10-4	tubulin β3 class III, a member of the β-tubulin protein family specific of neural cells
RSPH1	Rsph1	REST	-3.98743	2.64 x10-5	radial spoke head 1 homolog, regulates microtubules and cilia
NRSN1	Nrsn1	REST	-9.72223	7.91 x10-39	neurensin1, a plasma membrane protein bound to microtubules
TTLL11	F1M8S7_RAT	REST	-2.20627	4.39 x10-4	tubulin tyrosine ligase-like family, member 11
FRY	Fry	REST	-5.95809	3.53 x10-10	furry homolog promotes acetylation of microtubule
JAKMIP1	Jakmip1	REST	-4.10409	1.07 x10-10	marlin-1 janus kinase and microtubule interacting protein
MAPT	Mapt	BOTH	-5.02693	2.87 x10-25	microtubule-associated protein tau
KIF26B	Kif26B	BOTH	-5.70985	3.03 x10-3	kinesin family member 26B contributes to the PSD of neurons.
STMN2	Stmn2	BOTH	-5.37686	1.48 x10-20	SCG10/stathmin 2, a neural microtubule regulator disrupts microtubule formation stimulates sprouting
STMN3	Stmn3	BOTH	-5.85764	2.88 x10-22	stathmin-like 3 and
STMN4	Stmn4		-2.69087	1.02 x10-3	STMN4/RB3 stathmin-like 4, form a complex with tubulins at a ratio of 0.08472 which disrupts microtubule formation and function
KIFC2	Kifc2		-2.97849	1.34 x10-10	kinesin family member C2
C. Others
DNAI1	Dnai1	REST	-5.86827	8.97 x10-6	dynein axonemal intermediate chain 1
PKP3	Pkp3	REST	-6.55798	2.07 x10-32	plakophilin 3 participates in linking cadherins to intermediate filaments
PDLIM1	Pdlim1	REST	-2.40263	6.8 x10-6	(ELFIN CLP36) PDZ and LIM domain 1, a cytoplasmic protein associated to the cytoskeleton
FRMD5	Frmd5	BOTH	-2.36962	2.8 x10-5	FERM domain containing 5, a catenin-like protein bound to the cytoskeleton
INA	Ina	BOTH	-3.93399	1.59 x10-17	internexin, a neuronal intermediate filament protein α
KRT8	Krt8	BOTH	-2.22375	9.34 x10-7	keratin 8, participates in intermediate filaments
DYSF	Dysf	POLYCOMB	-5.07325	1.53 x10-16	dysferlin limb girdle muscular dystrophy 2B
KRT1	Krt1	POLYCOMB	-7.61405	8.56 x10-9	keratin 1
KRT76	Krt76		-6.55585	3.53 x10-7	keratin 76, participates in the intermediate filaments responsible for the structural integrity of epithelial cells
DNAI2	Dnai2		-4.98936	6.54 x10-9	dynein axonemal intermediate chain 2 of cilia
MYO3B	F1LWJ6_RAT		-3.34848	4.93 x10-7	myosin-IIIb [Source: RefSeq peptide; Acc:NP_001178830]
12. CHAPERONES AND UBIQUITINATION
A. Chaperones
DNAJC12	Dnajc12	REST	-2.186	3.38 x10-5	Hsp40 homolog subfamily C member 12
B. Ubiquitination
TRIM6	Trim6	REST	-3.30748	7.25 x10-5	an ubiquitin ligase of the TRIM family, induces a decrease of the Myc transcriptional activity
CBLL1	Cbll1	REST	-2.03887	6.74 x10-6	Cbl proto-oncogene-like 1 E3 ubiquitin protein ligase
USP11	Usp11	REST	-2.32753	3.32 x10-7	ubiquitin specific peptidase 11
RNF217	Rnf217	REST	-2.77542	6.66 x10-10	ring finger protein 217 RNF217 ubiquitin protein ligase
RNF34	Rnf34	REST	-2.54274	2.01 x10-8	ring finger protein 34 E3 ubiquitin protein ligase
PNMAL2	Pnmal2	BOTH	-2.95829	6.93 x10-11	PNMA-like 2 involved in ubiquitination
TRIM9	Trim9	BOTH	-9.47014	9.85 x10-10	brain-specific E3 ubiquitin ligase
OTUD7A	Otud7A	POLYCOMB	-8.43148	2.51 x10-24	OTU domain containing 7A a deubiquitinating enzyme
UBE2QL1	Ube2Ql1		-9.81747	2.76 x10-33	ubiquitin-conjugating enzyme E2Q family-like 1
13. VARIOUS FACTORS AND ENZYMES
A. of nucleotides and nucleic acids
MGMT	Mgmt	REST	-3.46125	5.77 x10-4	O-6-methylguanine-DNA methyltransferase
WBSCR27	Wbscr27	REST	-2.37431	8.15 x10-5	a protein belonging to ubiE/COQ5 methyltransferase family.
NMNAT2	Nmnat2	BOTH	-5.14642	2.13 x10-4	nicotinamide nucleotide adenylyltransferase 2
DQX1	Dqx1		-2.27486	8.44 x10-7	DEAQ box RNA-dependent ATPase 1 an helicase
B. of peptides and proteins
PADI3	Padi3	REST	-3.20554	1.5 x10-4	peptidyl arginine deiminase type III
CPZ	Cpz	REST	-3.28579	3.18 x10-12	carboxypeptidase Z
PAH	Pah	REST	-4.69437	1.21 x10-3	phenylalanine hydroxylase
PRSS56	F1LZR9_RAT	REST	-5.64966	1.92 x10-10	similar to transmembrane serine protease 9
ECEL1	Ecel1	BOTH	-10.0586	5.95 x10-55	endothelin converting enzyme-like 1, a membrane-bound ER enzyme
CKMT1	Ckmt1	BOTH	-8.29129	6.1 x10-39	creatine kinase mitochondrial 1
HTRA4	Htra4	POLYCOMB	-3.00666	2.24 x10-7	HtrA serine peptidase 4, digests misfolded proteins in the ER lumen
KLK7	Klk7	POLYCOMB	-4.8043	2.01 x10-4	kallicrein-related peptides 7, a chymotrypsin-like activity that plays a role in the proteolysis of intercellular cohesive structures
PDIA2	Pdia2	POLYCOMB	-5.45231	3.82 x10-21	protein disulfide isomerase family A, member 2
IMMP2L	LOC100359529		-2.88072	1.08 x10-5	IMP2L inner mitochondrial membrane peptidase-like
PPIDL1	Ppidl1		-2.62415	1.45 x10-5	peptidylprolyl isomerase D-like 1
ACE	Ace		-6.46478	1.22 x10-34	angiotensin I converting enzyme
ADC	LOC366473		-2.08099	2.96 x10-4	arginine decarboxylase [Source: MGI Symbol; Acc:MGI:2442093]
C. of neurotransmission and neuromodulation
HHATL	Hhatl	REST	-5.18098	4.55 x10-12	hedgehog acyltransferase-like
GCH1	Gch1	BOTH	-4.13048	1.36 x10-18	GTP cyclohydrolase 1
ABAT	Abat	POLYCOMB	-4.94764	1.82 x10-20	GABA transaminase
D. of metabolism
COX4i2	Cox4I2	REST	-3.52751	2.58 x10-4	cytochrome oxidase subunit IV isophorm 2
IVD	Ivd	REST	-2.48153	4.13 x10-8	Isovaleryl-CoA dehydrogenase mitochondrial
EHHADH	Ehhadh	REST	-2.17381	5.85 x10-5	enoyl-CoA hydratase/3-hydroxyacyl CoA dehydrogenase
ACSL6	ACSL6_RAT	REST	-5.81231	4.35 x10-27	acyl-CoA synthetase long-chain family member 6
ALDH1A1	Aldh1A1	BOTH	-5.79157	6.95 x10-14	oxoglutarate dehydrogenase-like
ALDH1A1	Aldh1A1	BOTH	-5.79157	6.95 x10-14	aldehyde dehydrogenase 1
PC	Pc	BOTH	-2.18665	1.15 x10-6	pyruvate carboxylase of mitochondria
XKR7	Xkr7	BOTH	-11.0785	6.38 x10-7	aldo-keto reductase family 7 member A2
GPD1	Gpd1	POLYCOMB	-2.73097	2.04 x10-9	glycerol-3-phosphate dehydrogenase [NAD+] cytoplasmic
PKLR	Pklr		-3.34188	1.26 x10-6	pyruvate kinase
GAPDHS	Gapdhs		-3.54216	2.87 x10-3	glyceraldehyde-3-phosphate dehydrogenase
ACSBG1	Acsbg1		-4.24649	2.95 x10-4	acyl-CoA synthetase bubblegum family member 1
E. of sugars, glycoproteins and mucopolysaccharides
SULT2B1	Sult2B1	REST	-4.45467	3.27 x10-15	sulfotransferase family cytosolic 2B member 1
GNPTG	Gnptg	REST	-2.24928	1.42 x10-6	N-acetylglucosamine-1-phosphate transferase
ST6GALNAC3	St6Galnac3	REST	-5.03944	8.25 x10-5	ST6 ((-N-acetyl-neuraminyl-2 3-(-galactosyl-1 3)-N- acetylgalactosaminide-2 6-sialyltransferase 3
CMAH	Cmah	REST	-4.72571	1.07 x10-14	cytidine monophospho-N-acetylneuraminic acid hydroxylase
MANEAL	RGD1563973	REST	-4.18668	2.75 x10-16	mannosidase endoα-like
B4GALNT4	B4Galnt4	REST	-2.05481	7.41 x10-6	β-1 4-N-acetyl-galactosaminyl transferase 4
B3GNT1	B3Gnt1	REST	-2.13296	4.8 x10-6	UDP-GlcNAc: β-Gal β-1 3-N-acetylglucosaminyltransferase
SIA7C	St6Galnac3	REST	-5.03944	8.25 x10-5	α-N-acetylgalactosaminideα-2 6-sialyltransferase 3
ENGASE	Engase	REST	-2.11086	4.98 x10-6	endo βN-acetylglucosaminidase
FN3K	Fn3K	REST	-2.90246	6.94 x10-6	fructosamine 3-kinase
ST6GALNAC2	St6Galnac2	BOTH	-2.84732	1.6 x10-5	N-acetylgalactosaminideα 2,6-sialyltransferase 2
GALNT3	Galnt3	BOTH	-6.57042	9.43 x10-25	UDP-N-acetyl-(-D-galactosamine:polypeptide N- acetylgalactosaminyltransferase 3
B3GNT8	B3Gnt8	BOTH	-2.05536	1.93 x10-4	UDP-GlcNAc: β-Gal β- 1 3-N-acetylglucosaminyltransferase 8
CHST11	Chst11	BOTH	-4.58768	7.6 x10-3	carbohydrate (chondroitin 4) sulfotransferase 11
B4GALT4	B4Galt4	BOTH	-5.31282	3.37 x10-3	UDP-Gal:βGlcNAc β1,4- galactosyltransferase, polypeptide 4
ST8SIA1	St8Sia1	BOTH	-8.24846	4.08 x10-7	ST8 α -N1-acetyl-neuraminide α -2 8-sialyltransferase
MAN2A1	Man2A1	BOTH	-2.23987	8.4 x10-6	mannosidase α, class 2A, member 1
GALNT9	Galnt9	POLYCOMB	-9.35658	6.81 x10-49	N-acetylgalactosaminyltransferase 9
HS3ST6	Hs3St6	POLYCOMB	-5.96184	4.41 x10-6	heparan sulfate (glucosamine) 3-O-sulfotransferase 6
B3GNT4	B3Gnt4	POLYCOMB	-3.82999	3.3 x10-10	UDPGlcNAc: β -Gal β -1,3-N-acetylglucosaminyltransferase 4
FUT1	Fut1	POLYCOMB	-2.76436	1.18 x10-9	fucosyltransferase 1
FUT7	Fut7	POLYCOMB	-3.57122	6.26 x10-3	fucosyltransferase 7
GLT1D1	Glt1D1		-2.9982	3 x10-9	glycosyltransferase 1 domain containing 1
Chst1	Chst1		-9.05801	1.66 x10-49	carbohydrate (chondroitin 4) sulfotransferase 1
B3GNT2	B3Gnt2		-2.55508	1.49 x10-8	UDP-GlcNAc: β -Gal β -1 3-N-acetylglucosaminyltransferase 2
A4GALT	A4Galt		-11.1236	2.03 x10-24	α -1,4-galactosyltransferase
ST6GALNACIII	SIA7C_RAT		-4.44112	1.86 x10-3	α -N-acetylgalactosaminide α-2,6-sialyltransferase 3 [Source: UniProtKB/TrEMBL; Acc:F1LR58]
GALNT6	LOC100361647		-6.6426	6 x10-38	polypeptide N-acetylgalactosaminyltransferase 6 [Source: RefSeq peptide; Acc:NP_001165534]
F. of lipids
BCO2	Bco2	REST	-2.94941	1.1 x10-7	β-carotene oxygenase 2
ALOXE3	Aloxe3	REST	-2.84212	3.98 x10-9	arachidonate lipoxygenase 3
DEGS1	RGD1564463	REST	-6.86795	4.05 x10-34	similar to Mdes protein; sphingolipid 4-desaturase
TM7SF2	Tm7Sf2	REST	-3.05601	4.29 x10-11	transmembrane 7 superfamily member 2, a sterol reductase
ABHD3	D4A3D4_RAT	REST	-2.44908	3.2 x10-7	abhydrolase domain-containing protein 3
THIKB_RAT	THIKB_RAT	REST	-2.17364	3.11 x10-4	3-ketoacyl-CoA thiolase B, peroxisomal
LRP11	F1M753_RAT	REST	-2.85946	3.05 x10-10	low density lipoprotein receptor-related protein 11
MGLL	Mgll	BOTH	-3.90001	2.37 x10-13	monoglyceride lipase
ELOVL3	Elovl3	BOTH	-4.16712	1.02 x10-3	ELOVL fatty acid elongase 3
ACER2	Acer2	BOTH	-3.23334	1.46 x10-4	alkaline ceramidase 2
ETNK2	Etnk2	BOTH	-3.10639	4.46 x10-8	ethanolamine kinase 2, catalyzes the first step of phosphatidylethanolamine (PtdEtn) biosynthesis
FA2H	Fa2H	BOTH	-4.45182	8.38 x10-6	fatty acid 2-hydroxylase
CDS1	Cds1	BOTH	-6.48713	6.68 x10-7	CDP-diacylglycerol synthase (phosphatidate cytidyltransferase) 1
NAT8L	Nat8L	BOTH	-6.57175	8.65 x10-11	the NAA biosynthetic enzyme
LPL	Lpl	POLYCOMB	-3.61025	2.3 x10-15	lipoprotein lipase
PIP5K1B	Pip5K1B	POLYCOMB	-2.41105	3.04 x10-6	phosphatidylinositol-4-phosphate 5-kinase type I λ
HSD11B2	Hsd11B2	POLYCOMB	-2.51465	1.11 x10-3	hydroxysteroid (11-β ) dehydrogenase 2
PNPLA1	Pnpla1		-4.52954	4.06 x10-6	patatin-like phospholipase domain containing 1
DAGLA	Dagla		-2.81729	2.62 x10-6	diacylglycerol lipase α
HSD17B14	Hsd17B14		-3.25541	1.34 x10-3	hydroxysteroid (17-β ) dehydrogenase 14
ELOVL7	D4ADY9_RAT		-3.95551	1.13 x10-8	ELOVL fatty acid elongase 7 (Elovl7), mRNA [Source: RefSeq mRNA; Acc:NM_001191844]
PLCH2	F1M304_RAT		-7.97511	5.05 x10-29	phospholipase C, eta 2 [Source :MGI Symbol; Acc:MGI:2443078]
G. of other areas
PDXP	Pdxp	REST	-2.69321	2.88 x10-9	pyridoxal (pyridoxine vitamin B6) phosphatase
GLS2	Gls2	REST	-2.12358	5.85 x10-6	glutaminase 2 mitochondrial phosphate-activated glutaminase
HMOX1	Hmox1	REST	-3.45356	6.99 x10-9	heme oxygenase (decycling) 1
PDXP	Pdxp	REST	-2.69321	2.88 x10-9	pyridoxal (pyridoxine vitamin B6) phosphatase
BCAT1	Bcat1	BOTH	-5.05478	1.47 x10-14	branched chain amino-acid transaminase 1, cytosolic
CAR12	Car12	BOTH	-5.14435	1.29 x10-25	carbonic anhydrase 12
OGDHL	Ogdhl	BOTH	-2.10912	3.53 x10-6	oxoglutarate dehydrogenase-like
CAR11	Car11	BOTH	-2.9956	2.12 x10-10	carbonic anhydrase 11
CDO1	Cdo1	BOTH	-2.77944	8.39 x10-9	cysteine dioxygenase type I
ASPHD1	RGD1306636	BOTH	-5.70983	1.46 x10-28	aspartate β-hydroxylase domain containing 1
GSTM7	Gstm7		-3.42872	6.31 x10-6	glutathione S-transferase mu 7
AKR1C19	Akr1C19		-2.50177	6.29 x10-5	aldo-keto reductase family 1 member C19
SATL1	Satl1		-3.40072	1.02 x10-4	spermidine/spermine N1-acetyl transferase-like 1
GNMT	Gnmt		-4.43307	1.01 x10-5	glycine N-methyltransferase
EPHX1	Ephx1		-2.28908	5.37 x10-6	epoxide hydrolase 1 microsomal
TEX13	D3ZTY2_RAT		-5.62278	1.07 x10-22	testis expressed gene 13 [Source: MGI Symbol; Acc:MGI:1890544]
GULO	GGLO_RAT		-5.5535	1.13 x10-4	gulonolactone (L-) oxidase (Gulo), mRNA [Source: RefSeq mRNA; Acc:NM_022220]
H. Enzyme inhibitors and modulators
SERPINB1A	Serpinb1A	REST	-4.9299	1.17 x10-18	serine (or cysteine) peptidase inhibitor clade B, member 1A
SPINT1	Spint1	BOTH	-2.43482	7.56 x10-8	serine peptidase inhibitor Kunitz type 1
PHYHIPL	Phyhipl	BOTH	-4.26	1.59 x10-16	phytanoyl-CoA 2-hydroxylase interacting protein-like
SERPINB6B	Serpinb6B		-5.37352	3.74 x10-4	serine (or cysteine) peptidase inhibitor clade B, member 6B
NOXA1	Noxa1		-2.75971	1.12 x10-6	NADPH oxidase activator 1
ATCAY	Atcay		-6.02576	7.64 x10-23	caytaxin, a cytosolic protein that regulates the activity of glutaminase in Purkinje cells
PI16	D3ZGM7_RAT		-3.51262	6.6 x10-13	peptidase inhibitor 16 (Pi16), mRNA [Source: RefSeq mRNA; Acc:NM_001170481]
14. OTHER FUNCTIONS
A. Neurodegeneration
TMCC2	Tmcc2	REST	-2.20651	1.55 x10-6	transmembrane and coiled-coil domain family 2, an apolipoprotein E and amyloid-≤ protein precursor-interacting protein
B. Proliferation and apoptosis
LIN28	Lin28	REST	-7.53205	7.01 x10-20	lin-28 homolog A, active in proliferation and differentiation
TP53I11	Tp53I11	BOTH	-2.77249	6.94 x10-10	PIG11 tumor protein p53-inducible protein 11, active in proliferation
DBC1	Dbc1	BOTH	-6.17922	1.12 x10-10	deleted in bladder cancer 1, a proliferation blocker
RPRML	Rprml	BOTH	-3.0992	6.58 x10-5	reprimo-like, involved in the regulation of p53-dependent arrest of the cell cycle
SPRR1A	Sprr1A	BOTH	-5.09666	1.72 x10-6	small proline-rich protein 1A is regeneration-associated
BOK	Bok	BOTH	-2.70963	1.99 x10-9	BCL2-related ovarian killer, a member of the BCL2 family
TTC9	Ttc9	BOTH	-6.29501	3.48 x10-22	tetratricopeptide repeat domain 9 a hormonally regulated protein
LZTS1	Lzts1		-2.90323	8.41 x10-9	leucine zipper putative tumor suppressor 1 may have a role in cell-cycle control
C. Metabolism
CYP4F1	Cyp4F1	REST	-3.98871	2.14 x10-10	cytochrome P450 family 4 subfamily F polypeptide 1
CYP4F39	Cyp4F39	REST	-3.36142	1.5 x10-7	cytochrome P450 family 4 subfamily f polypeptide 39
CYP2S1	Cyp2S1	BOTH	-4.5117	4.96 x10-18	cytochrome P450 family 2 subfamily S polypeptide 1
CYP24A1	Cyp24A1	BOTH	-5.14349	2.66 x10-11	cytochrome P450 family 24 subfamily A polypeptide 1
CYB561	D3ZV03_RAT		-2.38347	2.27 x10-7	cytochrome b-561 (Cyb561), mRNA [Source: RefSeq mRNA; Acc:NM_001107056]
D. Nucleus, nucleolus, ribosomes and RNA
NAP1L3	Nap1L3	REST	-2.255	1.63 x10-6	nucleosome assembly protein 1-like 3
SNHG11	Snhg11		-2.53662	4.03 x10-3	small nucleolar RNA host gene 11 (non-protein coding)
RPS21	LOC100359505		-2.20956	6.2 x10-3	40S ribosomal protein S21-like
RPL39L	LOC497860		-2.80438	9.61 x10-7	ribosomal protein L39-like (Rpl39l), mRNA [Source: RefSeq mRNA; Acc:NM_001195471]
E. Development and differentiation
FMNL2	Fmnl2	BOTH	-4.77456	3.05 x10-3	formin-like 2 involved in morphogenesis and cytokinesis
SNAI3	Snai3		-5.35828	3.85 x10-4	snail homolog 3, plays roles in mesodermal formation during embryogenesis
SPRN	Sprn		-2.67817	3.39 x10-6	shadow of prion protein homolog, participates in brain development
MPPED2	Mpped2		-2.90973	4.43 x10-9	metallophosphoesterase domain containing 2, important in brain development
F. Other processes
ELMO1	Elmo1	REST	-4.47563	1.14 x10-18	engulfment and cell motility 1, promotes phagocytosis and cell migration
STAG2	Stag2	REST	-2.35288	2.45 x10-7	stromal antigen 2, a member of the mitotic cohesin complex
CD164L2	LOC100359977	REST	-3.67467	1.02 x10-7	sialomucin core protein 24-like
MTFP1	Mtp18	REST	-2.15679	6.09 x10-6	mitochondrial fission process 1, a target of PI3 kinase that governs the dynamics of mitochondrial structure
DYDC1	Dydc1		-4.4754	4.4 x10-3	DPY30 domain containing 1, involved in acrosome formation
TDRD5	Tdrd5		-7.10557	7.39 x10-37	important for mitochondria and necessary for spermatogenesis
15. UNKNOWN FUNCTIONS
A. Coiled-coil domain-containing
CCDC148	Ccdc148	REST	-4.6462	1.78 x10-3	coiled-coil domain containing 148
CCDC153	Ccdc153		-4.79457	1.12 x10-9	coiled-coil domain containing 153
B. Family with sequence similarity
FAM64A	Fam64A	REST	-6.06754	3.48 x10-25	family with sequence similarity 64 member A
FAM83A	Fam83A	REST	-5.27952	2.07 x10-4	family with sequence similarity 83 member A
FAM107B	Fam107B	REST	-4.53199	6 x10-15	family with sequence similarity 107 member B
FAM110B	Fam110B	REST	-3.17609	6.21 x10-9	family with sequence similarity 110 member B
FAM129C	Fam129C	REST	-3.8722	7.38 x10-9	family with sequence similarity 129 member C
FAM162A	Fam162A	REST	-2.43663	2.82 x10-3	family with sequence similarity 162 member A
FAM173A	Fam173A	REST	-2.03169	1.61 x10-5	family with sequence similarity 173 member A
FAM5B	Fam5B	BOTH	-10.7568	1.43 x10-41	family with sequence similarity 5 member B
FAM20C	Fam20C	BOTH	-3.17439	1.5 x10-11	family with sequence similarity 20 member C
FAM43B	Fam43B	BOTH	-2.88898	7.41 x10-8	family with sequence similarity 43 member B
FAM70B	Fam70B	BOTH	-5.72297	3.75 x10-9	family with sequence similarity 70 member B
FAM78A	Fam78A	BOTH	-4.23305	5.66 x10-12	family with sequence similarity 78 member A
FAM148A	Fam148A	BOTH	-7.05521	4.59 x10-33	family with sequence similarity 148 member A
RGD1565883	Rgd1565883	BOTH	-3.18606	5.42 x10-7	FAM222A family with sequence similarity 222 member A
FAM89A	Fam89A	POLYCOMB	-2.84951	1.16 x10-8	family with sequence similarity 89 member A
FAM148B	Fam148B	POLYCOMB	-8.94664	6.69 x10-9	family with sequence similarity 148 member B
FAM163A	Fam163A	POLYCOMB	-9.15087	4.45 x10-52	family with sequence similarity 163 member A
FAM167A	Fam167A	POLYCOMB	-4.20825	5.72 x10-19	family with sequence similarity 167 member A
FAM190A	Fam190A	POLYCOMB	-3.01043	5.85 x10-7	family with sequence similarity 190 member A
FAM83E	Fam83E		-5.99173	3.48 x10-6	family with sequence similarity 83 member E
FAM155A	D4A483_RAT		-9.64953	4.92 x10-21	Protein Fam155a [Source: UniProtKB/TrEMBL; Acc:D4A483]
FAM211A	LOC691777		-2.11187	3.48 x10-6	Protein Fam211a [Source: UniProtKB/TrEMBL; Acc:F1LUK1]
C. Leucine-rich repeat-containing
LRRC10B	Lrrc10B	BOTH	-2.30302	2.95 x10-5	leucine rich repeat containing 10B
LRRC16	Lrrc16b	BOTH	-2.85607	3.92 x10-10	leucine rich repeat containing 16
D. Transmembrane proteins
TMEM145	D3Z9I0_RAT	REST	-6.82641	7.52 x10-35	Protein Tmem145 [Source: UniProtKB/TrEMBL; Acc:D3Z9I0]
TMEM35	Tmem35	REST	-3.55444	7.96 x10-14	transmembrane protein 35
TMEM44	Tmem44	REST	-4.07953	7.5 x10-8	transmembrane protein 44
TMEM74	Tmem74	REST	-6.87546	5.59 x10-15	transmembrane protein 74
TMEM119	Tmem119	REST	-4.87884	4.83 x10-19	transmembrane protein 119
TMEM179	RGD1310269	REST	-9.32745	1.67 x10-52	TMEM179 transmembrane protein 179
TMEM147	Tmem147	REST	-2.50945	1.51 x10-3	transmembrane protein 147
TMEM184A	Tmem184A	REST	-3.57651	7.54 x10-14	transmembrane protein 184A
TMEM229B	Tmem229B	BOTH	-3.20909	7.73 x10-12	transmembrane protein 229
SMCO4	RGD1309410	BOTH	-2.79682	1.71 x10-7	single-pass membrane protein with coiled-coil domains 4 (Smco4), mRNA [Source: RefSeq mRNA; Acc:NM_001134584]
TMEM151B	Tmem151B	BOTH	-4.43971	1.21 x10-4	transmembrane protein 151B
TMEM176A	Tmem176A	BOTH	-4.51962	7.07 x10-5	transmembrane protein176A
TMEM178	Tmem178	BOTH	-8.05408	2.07 x10-33	transmembrane protein 178
TMEM229B	Tmem229B	BOTH	-3.20909	7.73 x10-12	transmembrane protein 229B
TMEM22	Tmem22	POLYCOMB	-3.9653	7.73 x10-14	transmembrane protein 22
TMEM51	Tmem51	POLYCOMB	-2.22805	8.69 x10-7	transmembrane protein 51
TMEM108	Tmem108	POLYCOMB	-2.39257	5.25 x10-7	transmembrane protein 108
TMEM130	Tmem130	POLYCOMB	-5.25193	1.37 x10-24	transmembrane protein 130
TMEM150C	Tmem150C	POLYCOMB	-3.06153	1.88 x10-6	transmembrane protein 150C
TMEM74B	F1LVZ8_RAT		-5.80634	1.5 x10-8	transmembrane protein 74B
TMEM150B	Tmem150B		-2.01546	2.57 x10-3	transmembrane protein 150B
B5DF40	B5DF40_RAT		-2.1824	3.4 x10-6	TMEM151A transmembrane protein 151A
TMEM176B	Tmem176B		-5.36987	1.04 x10-10	transmembrane protein 1768
D3ZFM0	D3ZFM0_RAT		-3.32274	8.2 x10-10	TMEM221 transmembrane protein 221
SMIM17	RGD1559613		-2.03433	6.77 x10-3	small integral membrane protein 17 (Smim17), mRNA [Source: RefSeq mRNA; Acc:NM_001109138]
E. Zinc-finger proteins
ZNF423	Zn423_RAT	REST	-3.89373	4.19 x10-9	zing finger protein 423
ZMAT4	Zmat4	BOTH	-3.34747	8.63 x10-4	zinc finger matrin-type 4
ZNF575	Znf575		-3.22661	5.39 x10-4	zinc finger protein 575
ZFP605	F1M278_RAT		-2.07543	2.62 x10-3	zinc finger protein 605 [Source: MGI Symbol; Acc:MGI:2444933]
ZFP879	RGD1563273		-2.09614	1.86 x10-4	zinc finger protein 879 (Zfp879), mRNA [Source : RefSeq mRNA; Acc:NM_001134600]
F. Others
RBM11	D3ZQ24_RAT	REST	-4.40887	1.9 x10-16	Rbm11 RNA binding motif protein 11
HIST3H2BB	Hist3H2Ba	REST	-3.87876	2.48 x10-13	histone cluster 3 H2ba pseudogene
C11orf86	LOC689065	REST	-3.13128	6.6 x10-6	hypothetical protein LOC689065
LOC303341	LOC303341	REST	-3.76197	2.84 x10-7	hypothetical protein LOC303341
MPV17L	LOC100362572	REST	-2.58932	4.74 x10-4	Mpv17 transgene kidney disease mutant-like (predicted)-like
C11orf80	RGD1563323	REST	-2.40998	2.64 x10-3	similar to hypothetical protein FLJ22531
RNF165	Rnf165	REST	-7.49732	1.51 x10-4	ring finger protein 165
ROGDI	Rogdi	REST	-2.13232	1.19 x10-3	rogdi homolog
SHISA7	Shisa7	REST	-3.24217	4.69 x10-5	shisa homolog 7
TSPYL4	Tspyl4	REST	-2.54539	4.25 x10-6	TSPY-like 4 a testis-specific Y-like gene
YPEL4	Ypel4	REST	-3.22489	4.82 x10-11	yippee-like 4
C11orf80	RGD1563323	REST	-2.40998	2.64 x10-3	RGD1563323
LOC100365430	LOC100365430	REST	-2.5629	9.25 x10-5	Protein RGD1561113 [Source: UniProtKB/TrEMBL; Acc:D3ZBT2]
ASPHD1	RGD1306636	BOTH	-5.70983	1.46 x10-28	Asphd1 aspartate β-hydroxylase domain containing 1
DSCR6	Dscr6	BOTH	-2.59369	2.77 x10-6	Down syndrome critical region gene 6
C12orf68	Mgc114464	BOTH	-3.65825	3.25 x10-11	similar to expressed sequence AI836003
LRRC73	Nod3L	BOTH	-2.97232	2.52 x10-8	LRRC73 leucine rich repeat containing 73
HMP19	Nsg2	BOTH	-6.87936	2.46 x10-39	neuron specific gene family member 2
LOC681316	LOC681316	BOTH	-6.93749	1.55 x10-32	similar to trophoblast glycoprotein
KIAA1467	RGD1306151	BOTH	-2.15583	2.01 x10-6	similar to hypothetical protein DKFZp761D0211
XKR7	Xkr7	BOTH	-11.0785	6.38 x10-7	X Kell blood group precursor-related family member 7
C15orf27	RGD1562084	BOTH	-4.73125	5.68 x10-14	similar to expressed sequence AI118078
TIGD3	Tigd3	BOTH	-2.20595	2.94 x10-5	trigger transposable element-derived 3
TMCC3	Tmcc3	BOTH	-3.77527	1.27 x10-13	transmembrane and coiled-coil domain family 3
EHBP1L1	Ehbp1L1	POLYCOMB	-2.42842	7.58 x10-7	EH domain binding protein 1-like 1
ANKRA2	Loc100360129		-2.98152	8.12 x10-8	SLO-interacting ankyrin-containing protein-like
PBLD	Pbld		-2.59773	9.88 x10-3	phenazine biosynthesis-like protein domain containing
RTDR1	Rtdr1		-6.04053	9.42 x10-3	rhabdoid tumor deletion region gene 1
KIAA1614	RGD1304622		-3.17065	2.52 x10-3	Protein RGD1304622 [Source: UniProtKB/TrEMBL; Acc:F1M2N1]
KIAA1644	Rgd1566029		-7.09699	2.44 x10-5	similar to mKIAA1644 protein
KIAA1456	RGD1304810		-5.93263	7.42 x10-5	similar to 6430573F11Rik protein (RGD1304810), mRNA [Source: RefSeq mRNA; Acc:NM_001107314]
C3orf18	RGD1307461		-2.34834	1.06 x10-5	uncharacterized protein LOC300990 [Source: RefSeq peptide; Acc:NP_001100324]
RGD1560784	RGD1560784		-2.09885	8.57 x10-3	Protein RGD1560784 [Source: UniProtKB/TrEMBL; Acc:D3ZL45]
C11orf94	RGD1563263		-3.15374	1.89 x10-11	similar to RIKEN cDNA 1700029I15 (RGD1563263), mRNA [Source: RefSeq mRNA; Acc:NM_001109201]
IFITM10	RGD1563319		-8.52633	3.02 x10-14	Protein RGD1563319 [Source: UniProtKB/TrEMBL; Acc:D3ZMZ8]
F1M4P5_RAT	F1M4P5_RAT		-6.04449	3.49 x10-5	Protein RGD1563354 [Source: UniProtKB/TrEMBL; Acc:F1M4P5]
TTC24	LOC100365656		-4.09327	7.35 x10-4	tetratricopeptide repeat domain 24 [Source: MGI Symbol; Acc:MGI:2443841]
D4AB96_RAT	D4AB96_RAT		-2.41747	5.74 x10-5	hypothetical protein, MNCb-2457 [Source: MGI Symbol; Acc:MGI:1931024]
D3ZQ54_RAT	D3ZQ54_RAT		-5.18668	1.68 x10-3	Uncharacterized protein [Source: UniProtKB/TrEMBL; Acc:D3ZQ54]
D3ZV66_RAT	D3ZV66_RAT		-4.17758	3.99 x10-9	Uncharacterized protein [Source: UniProtKB/TrEMBL; Acc:D3ZV66]
LOC682397	LOC682397		-2.22825	1.75 x10-5	Protein LOC679594 [Source: UniProtKB/TrEMBL; Acc:F1M0Q4]
D4AB36_RAT	D4AB36_RAT		-3.17459	2.2 x10-3	Protein LOC100910745; RCG33321, isoform CRA_b [Source: UniProtKB/TrEMBL; Acc:D4AB36]
D3ZQA9_RAT	D3ZQA9_RAT		-2.94911	1.72 x10-7	Protein Prrt3 [Source: UniProtKB/TrEMBL; Acc:D3ZQA9]
G. Unknown genes expressed in the rat with no description
F1M891_RAT	F1M891_RAT	REST	-7.46744	6 x10-22
D4A916_RAT	D4A916_Rat	REST	-7.65391	2.73 x10-46
D3ZCQ4_RAT	D3Zcq4_Rat	REST	-5.28198	3.45 x10-14
F1LVN4_RAT	F1Lvn4_Rat	REST	-7.59034	9.45 x10-5
D3ZKX0_RAT	D3Zkx0_Rat	REST	-8.92872	1.55 x10-25
F1LM02_RAT	F1Lm02_Rat	REST	-2.33422	2.27 x10-7
D3ZXX3_RAT	D3Zxx3_Rat	REST	-9.2761	1.26 x10-3
B4F7B7_RAT	B4F7B7_Rat	REST	-3.91164	1.5 x10-10
S12A5_RAT	S12A5_Rat	REST	-3.77649	2.74 x10-3
D3ZWM4_RAT	D3Zwm4_Rat	REST	-9.688	8.15 x10-49
F1LU19_RAT	F1Lu19_Rat	REST	-3.80307	2.7 x10-4
F1LY25_RAT	F1Ly25_Rat	REST	-6.17051	9.09 x10-5
D3ZPG9_RAT	D3Zpg9_Rat	REST	-5.59762	1.68 x10-26
D3ZNI5_RAT	D3Zni5_Rat	REST	-2.73635	3.45 x10-9
D3ZW02_RAT	D3Zw02_Rat	REST	-8.68328	2.36 x10-23
D3Z912_RAT	D3Z912_RAT		-7.24849	9.43 x10-6
ENSRNOG00000042408	D3ZEB3_RAT		-4.59627	5.89 x10-3
ENSRNOG00000037272	D3ZPD3_RAT		-4.47291	7 x10-5
ENSRNOG00000022588	D3ZPY8_RAT		-6.00922	8.79 x10-13
ENSRNOG00000043271	D3ZQ28_RAT		-2.11271	3.7 x10-4
ENSRNOG00000029752	D3ZX84_RAT		-2.20534	5.47 x10-3
ENSRNOG00000042644	D4A0K0_RAT		-2.36166	5.65 x10-6
ENSRNOG00000037901	D4A8J6_RAT		-2.8038	3 x10-7
ENSRNOG00000032816	D4A8J9_RAT		-3.17447	3.03 x10-4
ENSRNOG00000031435	D4AA04_RAT		-3.40608	5.9 x10-3
#N/A	ENSRNOT00000023713		-2.12197	1.93 x10-3	unknown pseudogene
#N/A	ENSRNOT00000045752		-8.88941	3.97 x10-11	retired
#N/A	ENSRNOT00000055292		-4.55022	2.46 x10-3	retired
ENSRNOG00000042704	F1LN80_RAT		-3.90963	6.04 x10-6
ENSRNOG00000015247	F1M1D4_RAT		-3.58516	2.44 x10-7
ENSRNOG00000027467	F1M1Y2_RAT		-2.30038	1.38 x10-3
ENSRNOG00000043236	F1M4U4_RAT		-2.52953	4.38 x10-3
ENSRNOG00000036903	F1M901_RAT		-3.1249	1.93 x10-4
ENSRNOG00000030758	LOC100361503		-2.87853	9.71 x10-7
ENSRNOG00000025863	LOC100362395		-8.7367	8.29 x10-24
ENSRNOG00000027116	LOC100362689		-3.36294	4.78 x10-14
ENSRNOG00000009007	LOC100363621		-5.15612	9.95 x10-20
ENSRNOG00000006617	LOC100364190		-5.3325	2.78 x10-3
ENSRNOG00000030791	MGC109340		-6.17476	1.21 x10-7
ENSRNOG00000022613	Q810D7_RAT		-3.98676	1.59 x10-5
ENSRNOG00000042715	RGD1560932		-2.58442	2.1 x10-4
ENSRNOG00000023042	RS30_RAT		-2.00804	4.04 x10-3
