# Supplementary material for: REST-Governed Gene Expression Profiling in a Neuronal Cell Model Reveals Novel Direct and Indirect Processes of Repression and Up-Regulation
Source: Front Cell Neurosci. 2015 Nov 10;9:438. doi: 10.3389/fncel.2015.00438 (PMC4639699; doi:10.3389/fncel.2015.00438)
Supplement: Supplementary file 4 [file Table4.XLS]

## Sheet: Sheet1
Supplementary Table 5	ble S4. GENES UP-REGULATED IN hrPC12 CELLS.
Human Ortolog	Rn4 Gene Symbol	Target of	log2FC	P value adj.	Description
1. GENE EXPRESSION
A. Transcription
a. Transcription factors
GLI1	Gli1	REST	2.03552	8.76 x10-3	GLI family zinc finger 1 of the Kruppel family of zinc finger proteins, activated by the SH cascade
KLF6	Klf6	REST	3.06464	6.5 x10-11	Kruppel-like factor 6, a ubiquitous transcription factor active in many systems as a proliferation and tumor suppressor
ETS1	Ets1	REST	2.97097	5.53 x10-10	v-ets erythroblastosis virus E26 oncogene homolog 1 of the ETS family of transcription either activators or repressors
ETS2	Ets2	REST	3.28201	7.94 x10-13	v-ets erythroblastosis virus E26 oncogene homolog 2, regulating the genes involved in development and apoptosis
ETV6	Etv6	REST	2.3272	1.19 x10-5	ets variant 6 an ETS family transcription factor required for hematopoiesis and maintenance of the developing vascular network
VGLL4	Vgll4	REST	2.32658	1.86 x10-6	vestigial like 4, a transcription factor active in the heart where it modulates the activity of the TEF-1 factors
PBX1	Pbx1	REST	3.38224	1.73 x10-12	pre-B-cell leukemia homeobox, 1 belongs to the PBX homeobox family of transcriptional factors important for bone and muscle
PML	F1M589_RAT	REST	2.20194	1.88 x10-6	promyelocytic leukemia, a transcription factor
SHOX2	Shox2	BOTH	4.73614	6.08 x10-19	short stature homeobox 2 involved in pattern formation in both invertebrate and vertebrate species
NFIA	Nfia	BOTH	2.67663	3.17 x10-5	nuclear factor I/A, a member of the NF1 family of transcription factors
FOSL1	Fosl1	BOTH	3.34341	6.51 x10-13	FOS-like antigen 1 encodes leucine zipper proteins that dimerizes with JUN, thereby forming the transcription factor complex AP-1
ZNF703	Znf703	BOTH	2.10432	1.05 x10-5	zinc finger protein 703, a repressor of transcription
OSR1	Osr1	BOTH	10.6511	2.88 x10-21	odd-skipped related 1 important for development
ISL2	Isl2	BOTH	2.33904	6.85 x10-6	ISL LIM homeobox 2 with prominent role in the regulation of neuronal subtype identity
AFF3	Aff3	BOTH	11.3647	5.95 x10-45	AF4/FMR2 family member 3, a transcriptional activator preferentially expressed in lymphoid tissue
KLF2	Klf2	BOTH	2.9797	6 x10-7	Kruppel-like factor 2, a broadly expressed zinc finger transcription activator regulates T-cell trafficking
ANKRD1	Ankrd1	BOTH	6.33264	8.73 x10-29	ankyrin repeat domain 1 functions as a transcription factor in cardiac muscle
HOXB13	Hoxb13	POLYCOMB	2.16122	2.23 x10-6	homeobox B13 of the homeobox gene family
BHLHA15	Bhlha15	POLYCOMB	2.76412	1.72 x10-3	basic helix-loop-helix family member a15, called also the scaling factor
MYOD1	Myod1	POLYCOMB	8.17867	1.52 x10-44	myogenic differentiation 1, a basic helix-loop-helix family of transcription factors and the myogenic factors subfamily
MEF2C	Mef2c	POLYCOMB	8.95313	8 x10-26	myocyte enhancer factor 2C, a MADS box transcription enhancer factor 2 (MEF) important in myogenesis
DMRTA1	Dmrta1	POLYCOMB	2.51155	1.74 x10-6	DMRT-like doublesex and mab-3 related transcription factor-like family A induces expression of neural and testis genes
MYOG	Myog	POLYCOMB	7.22107	1.37 x10-11	myogenin (myogenic factor 4), a muscle fiber transcription factor that can induce myogenesis in a variety of cell types
AKNA	Akna		2.80505	2.12 x10-9	AT-hook transcription factor
IKZF2	Ikzf2		9.63372	1.72 x10-19	IKAROS family zinc finger 2 (Helios) an hematopoietic transcription factor involved in lymphocyte development
EHF	Ehf		5.97871	4.06 x10-13	ets homologous factor, a transcriptional repressor involved in epithelial differentiation and carcinogenesis
ETV1	Etv1		7.86304	6.09 x10-27	ets variant 1, a member of the ETS (E twenty-six) family of TF involved in angiogenesis, migration, proliferation and differentiation
KLHL31	Klhl31		8.70698	8.67 x10-24	kelch-like family member 31, an inhibitor of transcription factors in skeletal muscle
MYB	D4AAU2_RAT		2.71693	3.59 x10-3	v-myb avian myeloblastosis viral oncogene homolog, a transcription factor of the Myb family
AI467606	LOC308990		6.12898	3.22 x10-6	a transcription factor expressed during the development of the hematopoietic system in vivo
CCDC141	LOC311134		10.0971	7.29 x10-12	a transcription factor playing an important function at early neural commitment
b. Repressors
REST	Rest	REST	3.38863	2.72 x10-12	RE1-silencing transcription factor, a transcriptional repressor mostly of neuronal genes
TRPS1	Trps1	REST	3.02795	9.19 x10-10	trichorhinophalangeal syndrome 1, a transcription factor that represses the GATA-regulated genes essential for hair follicles
BATF3	Batf3	BOTH	2.28643	4.21 x10-3	basic leucine zipper transcription factor ATF-like 3, functions as a transcriptional repressor when heterodimerizing with JUN
EHF	Ehf		5.97871	4.06 x10-13	ets homologous factor, a transcriptional repressor involved in epithelial differentiation and carcinogenesis
KLHL31	Klhl31		8.70698	8.67 x10-24	kelch-like family member 31, a repressor of transcription factors in skeletal muscle
ZBTB20	Zbtb20		3.04804	7.46 x10-7	zinc finger and BTB domain containing 20, suppresses the genes specific of CA1 hippocampal neuron during development
c. Co-activators and modulators of transcription
TGIF1	Tgif1	REST	2.13763	1.36 x10-5	TGFB-induced factor homeobox 1 is a highly conserved transcription regulator
RGD1566107	RGD1566107	REST	8.10463	6.56 x10-42	CREB5, a cAMP responsive element binding protein 5
ZEB2	Zeb2	BOTH	3.26166	5.47 x10-11	zinc finger E-box binding homeobox 2, a 2-handed zinc finger homeodomain transcriptional repressor dependent on SMADs
VDR	Vdr	BOTH	2.56983	1.16 x10-4	vitamin D (125- dihydroxyvitamin D3) receptor, the nuclear hormone receptor for vitamin D3.
NR3C2	Nr3c2	BOTH	2.67292	7.37 x10-8	nuclear receptor subfamily 3 group C member 2, the mineralo-corticoid receptor which mediates aldosterone actions on salt and water balance
TCF7L1	Tcf7l1	POLYCOMB	4.73447	1.6 x10-14	transcription factor 7-like 1 activated by β-catenin, mediates the Wnt signaling and is antagonized by TGF-β
SMAD3	Smad3	POLYCOMB	4.47816	1.19 x10-18	SMAD family member 3, a signal transducer and transcriptional modulator that mediates multiple signaling pathways
RORB	Rorb	POLYCOMB	2.75988	1.16 x10-6	RAR-related orphan receptor B, a member of the NR1 subfamily of nuclear transcriptional hormone receptors
MECOM	Mecom	POLYCOMB	8.23852	4.53 x10-20	an oncogene active in leukemia and also in bones
MAML2	Maml2	POLYCOMB	2.47702	1.63 x10-3	mastermind-like 2, a transcriptional co-activator for Notch receptors
LMO7	Lmo7	POLYCOMB	8.43113	4.11 x10-27	LIM domain only 7, a modulator of multiple transcription factors
JUB	Jub	POLYCOMB	3.17987	1.15 x10-11	AJUBA ajuba LIM protein, a target of MAPK activates transcription
ATF3	Atf3	POLYCOMB	2.22673	3.34 x10-3	activating transcription factor 3 of the mammalian activation transcription factor/cAMP responsive element-binding (CREB)
ARID5B	Arid5b	POLYCOMB	3.02196	2.86 x10-10	AT rich interactive domain 5B (MRF1-like), a member of an H3K9Me2 histone demethylase complex, regulates transcription
TCEA3	Tcea3		5.72292	2.22 x10-11	transcription elongation factor A (SII)3
RGD1564927	RGD1564927		2.2933	1.45 x10-5	Tgif2, TGFβ-induced factor homeobox 2
PHF11	Phf11		4.47055	5.42 x10-8	PHD finger protein 11 regulates the transcription of genes, displays helicase and ATPase and regulates transcription
LOC680319	LOC680319		5.79535	5.64 x10-9	Tceal7 transcription elongation factor A (SII)-like 7
HSF2BP	Hsf2bp		3.60743	4.4 x10-9	a modulator of the HSF2 transcription factor activation.
D4A314	D4A314_RAT		11.016	2.77 x10-11	GLIS family zinc finger 3, a transactivating factor
d. DNA binding and chromatin remodeling
FUBP1	Fubp1	REST	2.15864	1.97 x10-3	far upstream element (FUSE) binding protein 1, functions as an ATP- dependent DNA helicase
SP100	Sp100	REST	7.2156	5.89 x10-32	SP100 nuclear antigen binds heterochromatin proteins generating a subnuclear organelle important in immunity and gene regulation
C1orf54	LOC690012	REST	6.08415	9.82 x10-16	similar to high mobility group protein 2 (HMG-2)
FBXO24	D4A3S1_RAT	REST	2.04418	1.51 x10-4	chromatin-binding F box protein
RBMS1	Rbms1	BOTH	2.47811	1.12 x10-7	RNA binding motif, single stranded interacting protein, 1 binds single stranded DNA/RNA involved in DNA replication and transcription
PTRF	Ptrf	BOTH	3.40118	1.32 x10-13	polymerase 1 and transcript release factor, regulates rRNA transcription and the reinitiation of polymerase 1 on nascent rRNA transcripts
SMARCD3	Smarcd3	POLYCOMB	2.84646	3.05 x10-4	SWI/SNF-related, matrix associated, actin-dependent regulator of chromatin subfamily d member 3, a member of the SWI/SNF chromatin remodeling complex, has sequence similarity to the yeast Swp73 protein
MECOM	Mecom	POLYCOMB	8.23852	4.53 x10-20	MDS1 and EVI1 complex locus, a transcriptional regulator and oncoprotein involved in cell differentiation and proliferation
DDX58	Ddx58		2.73567	5.09 x10-9	DEAD (Asp-Glu-Ala-Asp) box polypeptide 58, a RNA helicases implicated in cellular processes with RNA binding and RNA structure
PLAG1	Plag1		6.286	9.25 x10-8	pleiomorphic adenoma gene 1, a zinc finger protein with 2 putative nuclear localization signals
MX2	Mx2		5.55852	2.48 x10-29	myxovirus (influenza virus) resistance 2 bound to heterochromatin RNF183 ring finger protein 183, mediates protein-protein interactions and homologous recombination
RAD54L	B5DFE8_RAT		2.05354	7.41 x10-3	RAD54-like protein, binds and induces a topological change in the double-strand DNA, facilitating DNA recombination
ZFP365	ZN365_RAT		2.2195	5.07 x10-6	zinc finger protein 365, interacts with poly(ADP-ribose) polymerase (PARP) 1, is involved in the HR repair pathway, and maintains genome integrity during DNA replication
e. Elongation and transcription-related agents
B. mRNA splicing cargo, transport across the nuclear membrane
QK	Qk	REST	2.92653	3.34 x10-3	QKI KH domain containing RNA binding, an RNA-binding protein that regulates pre-mRNA splicing, nuclear export and translation
IPO5	Ipo5	REST	2.26124	4.82 x10-3	importin 5n a NLS import receptor, a heterodimer of importin α and β subunits, delivers cargo across the nuclear membrane
MSI2	F1M0Z9_RAT	REST	2.7082	1.95 x10-4	protein Msi2 [Source:UniProtKB/TrEMBL;Acc:F1LWE6]
TMEM43	Tmem43	REST	2.67424	9.5 x10-4	transmembrane protein 43,a protein of the nuclear membrane that interacts with the transcription factor PPARγ
A2BP1	A2bp1	BOTH	5.00566	4.32 x10-19	RBFOX1 RNA binding protein Fox-1 homolog, localized in the trans- Golgi network, regulates alternative splicing
NXF7	Nxf7	BOTH	4.57194	5.22 x10-7	nuclear RNA export factor 7
RAVER2	Raver2	POLYCOMB	2.78443	1.91 x10-4	ribonucleoprotein PTB-binding 2, a nuclear neuronal protein that inhibits the PTB a regulatory splicing repressor
IFIH1	Ifih1	POLYCOMB	3.97848	1.58 x10-16	interferon-induced with helicase C domain 1, participates in translation initiation, nuclear and mitochondrial splicing and spliceosome assembly
MSI2	Msi2		2.52628	6.51 x10-3	musashi RNA-binding protein 2,a RNA-binding protein, plays central roles in posttranscriptional gene regulation
PRICKLE1	Prickle1		2.4907	5.51 x10-4	prickle homolog 1, a nuclear membrane protein implicated in the nuclear trafficking of the transcription repressor REST
MBNL1	F1LPR3_RAT		2.24912	1.45 x10-6	muscleblind-like splicing regulator 1 (Mbnl1), mRNA [Source:RefSeq mRNA;Acc:NM_001191566]
SKI	RGD1565591		2.2865	6.82 x10-3	a nuclear protein acting as a negative feedback mechanism acting on retinoic acid and TGF-b
C. Translation
IFIT1	Ifit1	REST	5.6699	6.9 x10-15	interferon-induced protein with tetratricopeptide repeats 1, inhibits translational initiation
TDRD7	Tdrd7	REST	2.19069	1.76 x10-6	tudor domain containing 7, a component of cytoplasmic RNA granules involved in determining the fate of mRNAs
NSUN3	D3ZWM6_RAT	REST	2.05671	2.34 x10-3	an RNA methyltransferase
IFIH1	Ifih1	POLYCOMB	3.97848	1.58 x10-16	interferon-induced with helicase C domain 1, participates in translation initiation, nuclear and mitochondrial splicing and spliceosome assembly
MSI2	Msi2		2.52628	6.51 x10-3	musashi RNA-binding protein 2, plays central roles in posttranscriptional gene regulation.
EYA4	F1M6D2_RAT		8.23606	2.24 x10-31	eyes absent homolog 4, acts as a transcriptional activator through its protein phosphatase activity, and it may be important for eye development
2. SPECIFICITY OF NEURAL CELLS
A. Differentiation
EPHA2	Epha2	REST	4.18792	2.27 x10-17	EPH receptor A2 of the ephrin receptor subfamily of tyrosine kinases, has been implicated in developmental events in the CNS
REST	Rest	REST	3.38863	2.72 x10-12	RE1-silencing transcription factor, a transcriptional repressor that represses mostly neuronal genes
NELL2	Nell2	REST	5.1607	5.13 x10-14	NEL-like 2, a glycoprotein containing several EGF-like domains, may play a role in neural cell growth and differentiation
MAB21L2	Mab21l2	BOTH	3.20482	2.7 x10-4	mab-21-like 2, a target of TGFβ involved in neural differentiation
ISL2	Isl2	BOTH	2.33904	6.85 x10-6	ISL LIM homeobox 2 with prominent role in the regulation of neuronal subtype identity
GAS7	Gas7	POLYCOMB	6.95873	1.44 x10-15	growth arrest-specific 7, expressed primarily in mature cerebellar Purkinje neurons, plays a putative role in neuronal differentiation
SYNPO2L	Synpo2l	POLYCOMB	9.95832	3.09 x10-41	synaptopodin 2-like
ZBTB20	Zbtb20		3.04804	7.46 x10-7	zinc finger and BTB domain containing 20, suppresses the genes specific of CA1 hippocampal neuron during development
PCP4	Pcp4		3.53322	1.89 x10-14	PEP-19 a regulator of calmodulin, participates in the differentiation of neurons
B. Structural organization
MICAL2	Mical2	BOTH	2.1979	2.74 x10-6	microtubule associated monooxygenase calponin and LIM 2, functions through plexin- and semaphorin-mediated axonal signaling regulating myofilament organization and synaptic structures
SEMA3C	Sema3c	BOTH	9.20287	1.98 x10-13	semaphorin 3C, important for axonal guidance, has been shown to act as a tumor suppressors by inducing apoptosis
RGMA	Rgma	POLYCOMB	6.48466	1.06 x10-8	RGM domain family member A, a glycosylphosphatidylinositol-anchored glycoprotein that functions in axon guidance in the CNS
DRAXIN	LOC691317		7.01539	1.59 x10-19	DRAXIN dorsal inhibitory axon guidance protein
ERC2	Erc2		5.54963	1.84 x10-12	ELKS/RAB6-interacting/CAST family member 2, participates in the assembly of the presynaptic density
3. NEUROSECRETION
A. Neurotransmitter synthesis and metabolism
B. Dense-core and synaptic-like vesicles
a. Membrane
SV2B	Sv2b	POLYCOMB	2.43651	9.86 x10-3	synaptic vesicle glycoprotein 2B
b. Secretory proteins and peptides known to be segregated within DCVs of PC12 and other neural cell types
NTS	Nts	REST	9.43703	4.93 x10-48	neurotensin, the precursor for neuromedin N and neurotensin
c. Secretory proteins expressed by PC12/chromaffin cells long-term stimulated by PACAP
LGALS9	Lgals9	REST	2.15307	6.04 x10-3	lectin galactoside binding soluble 9
LAMC2	Lamc2	REST	7.14356	5.12 x10-21	laminin γ2
PDGFC	Pdgfc	BOTH	4.41509	2.99 x10-11	platelet-derived growth factor C
CCK	Cck	BOTH	9.62707	4.69 x10-59	cholecystokinin a brain/gut secretory peptide
SERPINE2	Serpine2	POLYCOMB	3.52363	6.33 x10-11	serpin peptidase inhibitor 3
TGFB2	Tgfb2	POLYCOMB	7.70929	3.8 x10-45	transforming growth factor β2
MMP3	Mmp3		3.90085	1.53 x10-1	matrix metallopeptidase 3 (stromelysin 1 progelatinase)
d. Exocytosis
1. Priming
2. Triggering
3. Membrane fusion
e. Remodeling endocytosis and vesicle traffic
SH3BP4	Sh3bp4	BOTH	4.66531	1.9 x10-21	SH3-domain binding protein 4, involved in cargo-specific clathrin-mediated endocytosis controlling the internalization of a receptor
SYNJ2	Synj2	BOTH	3.78447	1.26 x10-3	synaptojanin 2, a PI5P phosphatase, participates in the clathrin-mediated endocytosis
CAV1	Cav1	BOTH	9.71846	6.27 x10-46	caveolin 1 caveolae protein 22kDa, a scaffolding protein that is the main component of the caveolae
EHD2	Ehd2		5.67706	1.88 x10-29	EH-domain containing 2, interacts with the actin cytoskeleton by connecting clathrin-dependent endocytosis to actin
ENTHD1	Enthd1		2.47958	6.32 x10-3	ENTH domain containing 1 epsin N terminal domain, a protein necessary for membrane curvature and tubulation
MX2	Mx2		5.55852	2.48 x10-29	myxovirus (influenza virus) resistance 2, belongs to the dynamin family
RAB7B	Rab7b		2.06423	4.88 x10-5	RAB7B, a Rab G protein controls trafficking of endosomes to the TGN
SAMD9L	E9PTD6_RAT		7.46601	2.57 x10-17	sterile α motif domain containing 9-like, an endosomal fusion facilitator
4. DIFFERENTIATION FACTORS OF NON-NEURAL CELLS
NOTCH2	Notch2	REST	4.6373	1.43 x10-21	transmembrane receptor including extracellular EGF-like domains
SPATA6	Spata6	REST	6.36147	1.93 x10-21	spermatogenesis associated 6
FHL1	Fhl1	REST	3.04903	3.92 x10-5	four and a half LIM domains 1, participates in the development of heart and muscle
ANXA5	Anxa5	REST	2.33069	1.9 x10-7	annexin A5, a phospholipase A2 and PKC inhibitory protein with Ca2+ channel activity active in cellular growth and differentiation
ETS1	Ets1	REST	2.97097	5.53 x10-10	v-ets erythroblastosis virus E26 oncogene homolog 1 of the ETS family of transcription factors, either activators or repressors
ETS2	Ets2	REST	3.28201	7.94 x10-13	v-ets erythroblastosis virus E26 oncogene homolog 2 regulating the genes involved in development and apoptosis.
ETV6	Etv6	REST	2.3272	1.19 x10-5	ets variant 6 an ETS family transcription factor required for hematopoiesis and maintenance of the developing vascular network
PBX1	Pbx1	REST	3.38224	1.73 x10-12	pre-B-cell leukemia homeobox 1, belongs to the PBX homeobox family of transcriptional factors important for bone and muscle
VGLL4	Vgll4	REST	2.32658	1.86 x10-6	vestigial like 4, a transcription factor active in the heart where it modulates the activity of the TEF-1 factors
TRPS1	Trps1	REST	3.02795	9.19 x10-10	trichorhinophalangeal syndrome1,I a transcription factor that represses GATA-regulated genes essential for hair follicles
RUNX1	Runx1	BOTH	5.92572	7.66 x10-19	runt-related transcription factor 1 core binding factor (CBF), a transcription factor involved in the development of hematopoiesis
PDZRN3	Pdzrn3	BOTH	7.48745	2.18 x10-37	a cytosolic protein that governs differentiation
PSD3	Psd3	BOTH	5.46332	3.16 x10-11	pleckstrin and Sec7 domain containing 3, regulates muscle rearrangement
MLLT3	Mllt3	BOTH	3.14423	1.76 x10-10	myeloid/lymphoid or mixed-lineage leukemia translocated to 3, a crucial regulator of erythrocyte and megakaryocyte differentiation
NDRG1	Ndrg1	BOTH	2.1922	1.86 x10-4	N-myc downstream regulated 1, a cytoplasmic protein involved in stress responses, hormone responses, cell growth and differentiation
LIF	Lif	BOTH	2.00847	6.47 x10-3	leukemia inhibitory factor is a pleiotropic cytokine involved in differentiation of leukemia cells, in kidney development etc
MYOM2	Myom2	BOTH	5.56069	2.64 x10-4	myomesin 2, fundamental for the striated muscle fiber general structure
AFF3	Aff3	BOTH	11.3647	5.95 x10-45	AF4/FMR2 family member 3, a transcriptional activator preferentially expressed in lymphoid tissue
KLF2	Klf2	BOTH	2.9797	6 x10-7	Kruppel-like factor 2, a broadly expressed zinc finger transcription activator regulates T-cell trafficking
ANKRD1	Ankrd1	BOTH	6.33264	8.73 x10-29	ankyrin repeat domain 1, functions as a transcription factor in cardiac muscle
TRIB1	Trib1	BOTH	3.00001	1.26 x10-10	tribbles homolog 1 necessary for differentiation of macrophages M2, important for lipid metabolism
CHRD	Chrd	BOTH	2.91861	2.93 x10-4	chordin, a secreted protein that dorsalizes early vertebrate embryonic tissues
MYOG	Myog	POLYCOMB	7.22107	1.37 x10-11	myogenin (myogenic factor 4), a muscle fiber transcription factor that can induce myogenesis in a variety of cell types
RIL	Ril	POLYCOMB	6.7572	9.17 x10-4	PDLIM4 PDZ and LIM domain 4, involved in bone development
UNC45B	Unc45b	POLYCOMB	5.92035	7.86 x10-7	unc-45 homolog B, a cytosolic chaperone that forms a complex with Hsp90, binds the unfolded myosin and promotes motor domain folding
IRX5	Irx5	POLYCOMB	2.09851	4.39 x10-3	iroquois homeobox 5 involved in several embryonic developmental processes
MYOD1	Myod1	POLYCOMB	8.17867	1.52 x10-44	myogenic differentiation 1, a basic helix-loop-helix family of transcription factors and of a myogenic factor subfamily
MEF2C	Mef2c	POLYCOMB	8.95313	8 x10-26	myocyte enhancer factor 2C, a MADS box transcription enhancer factor 2 (MEF) important in myogenesis
IKZF2	Ikzf2		9.63372	1.72 x10-19	IKAROS family zinc finger 2 (Helios), an hematopoietic transcription factor involved in lymphocyte development
ETV1	Etv1		7.86304	6.09 x10-27	ets variant 1, a member of the ETS (E twenty-six) family of transcription factors involved in angiogenesis, migration, proliferation, and differentiation
KLHL31	Klhl31		8.70698	8.67 x10-24	kelch-like family member 31 an inhibitor of transcrition factors in skeletal muscle
5. OTHER FORMS OF MEMBRANE TRAFFIC AND SECRETION
A. Membrane traffic
RER1	Rer1	REST	2.11508	1.86 x10-3	RER1 retention in theER 1, involved in the retention and retrieval of ER membrane proteinsfrom the early Golgi
KDELR2	LOC100360920	REST	2.42189	2.25 x10-3	resembles KDEL (Lys-Asp-Glu-Leu) ER protein retention receptor 2
SEC16B	Sec16b	REST	3.62904	5.46 x10-13	SEC16 homolog B, is required for organization of transitional ER sites and protein export
SEC31A	Sec31a	REST	2.31959	4.34 x10-3	SEC31 homolog A, a component of the COPII protein complex which is responsible for vesicle budding from the ER
RILP	Rilp	BOTH	3.50233	9.95 x10-4	Rab interacting lysosomal protein, interacts with Rab7, a G protein that controls transport to the endocytic degradative compartment
SYPL1	Sypl1	BOTH	2.14034	5.34 x10-3	synaptophysin-like 1, a broadly distributed marker of small cytoplasmic transport vesicles independent of their content
PLD1	Pld1	BOTH	2.98305	4.22 x10-3	phospholipase D1 phosphatidylcholine-specific, plays a role in signal transduction and subcellular trafficking
GSG1	Gsg1	BOTH	5.79648	8.11 x10-21	germ cell associated 1, a component of the TRAPP complexes which function in ER-to-Golgi and Golgi trafficking
ATP10A	Atp10a	POLYCOMB	3.09979	4.84 x10-10	ATPase class V type 10A and
Atp11c-ps1	Atp11c-ps1	POLYCOMB	3.02194	3.41 x10-3	ATPase class VI type 11C, two cation transporting ATPases that serve transmembrane transport of phospholipids (flippases)
RASSF9	Rassf9	POLYCOMB	9.09991	2.1 x10-25	Ras association (RalGDS/AF-6) domain family 9, involved with the trafficking of this enzyme through secretory or endosomal pathways
ATG9B	Atg9b	POLYCOMB	3.08986	2.19 x10-4	autophagy related 9B
CORO6	Coro6	POLYCOMB	2.638	1.51 x10-3	coronin 6 an actin binding protein, controls the cytoskeleton and membrane traffic
RAB31	Rab31	POLYCOMB	2.03785	5.56 x10-3	RAB31, a Rab G protein that plays an essential role in vesicle and granule targeting
NEST	NEST_RAT		2.11301	4.94 x10-6	gish gilgamesh, a kinase involved in vesicle trafficking and differentiation
STX11	Stx11		5.08184	1.47 x10-12	syntaxin 11 regulates protein transport among late endosomes and the trans-Golgi network
SYTL5	Sytl5		4.72775	4.02 x10-6	synaptotagmin-like 5, by a unique homology domain at the N- terminus binds Rab27A and plays a role in membrane traffic
AHNAK2	Ahnak2		5.7514	5.02 x10-28	AHNAK nucleoprotein 2, the marker of enlargeosomes
ATP10D	Atp10d		2.44695	1.95 x10-6	ATPase class V type 10D a P4-ATPase
WWC3	F1M1Q2_RAT		3.00342	2.61 x10-3	involved in the regulation of intracellular transport processes and the establishment of cell polarity
AHNAK2	F1M2X2_RAT		6.1453	2.58 x10-30	a marker of enlargeosomes, exocytic vesicles
TRIQK	LOC500413		2.20919	1.09 x10-5	triple QxxK/R motif containing, small protein of the ER membrane
B. Secretory and membrane proteins not yet investigated for expression and distribution in PC12 and chromaffin cells
VNN1	Vnn1	REST	6.87163	4.59 x10-10	vanin1 a family of secreted and membrane proteins, a few of which participate in hematopoietic cell trafficking
SPARC	Sparc	REST	6.20165	9.39 x10-35	secreted protein acidic cysteine-rich (osteonectin), a cysteine-rich acidic matrix-associated protein necessary for collagen in bone
SEMA3B	Sema3b	REST	3.20929	1.96 x10-12	semaphorin 3B, important for axonal guidance, has been shown to act as a tumor suppressors by inducing apoptosis
TINAGL1	Tinagl1	REST	5.44006	1.8 x10-12	tubulointerstitial nephritis antigen-like 1, a secretory glycoprotein abundant in the kidney
ORM1	Orm1	REST	9.45215	1.09 x10-59	orosomucoid 1, a key acute phase secretory protein
LTBP1	LTBP1_RAT	REST	9.83077	1.67 x10-52	latent transforming growth factor β binding protein 1
ORM1	Orm1	REST	9.45215	1.09 x10-59	orosomucoid 1, an acute-phase reactant plasma protein
LGALS9	Lgals9	REST	2.15307	6.04 x10-3	lectin galactoside-binding soluble9 a β-galactoside-binding
HTRA1	Htra1	BOTH	8.97495	1.4 x10-47	HtrA serine peptidase 1, a secreted enzyme
SCRN1	Scrn1	BOTH	8.92195	1.23 x10-46	secernin 1 regulates exocytosis in mast cells
CYR61	Cyr61	BOTH	6.66759	4.51 x10-14	cysteine-rich angiogenic inducer61, a growth factor-inducible protein, promotes the adhesion of endothelial cells
SEMA3C	Sema3c	BOTH	9.20287	1.98 x10-13	semaphorin 3C, important for axonal guidance, has been shown to act as a tumor suppressors by inducing apoptosis
VWF	Vwf	BOTH	2.88777	3.8 x10-9	von Willebrand factor, both an antihemophilic factor carrier and a platelet-vessel wall mediator in blood coagulation
CSMD1	Csmd1	BOTH	8.98595	1.32 x10-41	CUB and Sushi multiple domains 1. a complement inhibitor enriched in the brain and in epithelia
SYPL1	Sypl1	BOTH	2.14034	5.34 x10-3	synaptophysin-like 1, a broadly distributed marker of small cytoplasmic transport vesicles independent of their content
CHRD	Chrd	BOTH	2.91861	2.93 x10-4	chordin, a secreted protein that dorsalizes early vertebrate embryonic tissues
CYR61	Cyr61	BOTH	6.66759	4.51 x10-14	cysteine-rich angiogenic inducer61, a secreted protein that is growth factor-inducible and promotes the adhesion of endothelial cells
CTRB1	Ctrb1		9.28783	1.03 x10-47	chymotrypsinogen B1, a serine protease secreted into the GI tract
GZMC	Gzmc		8.04904	1.67 x10-18	granzyme C contained in secretory lysosomes
MPEG1	Mpeg1		11.2881	4.69 x10-46	macrophage expressed 1, a perforin-like protein (perforin-2)
FGG	Fgg		3.1047	8.01 x10-5	fibrinogen γ chain
CRISPLD2	Crispld2		2.10655	5.85 x10-4	cysteine-rich secretory protein LCCL domain containing 2, a member of the CAP family
ANGPTL4	Angptl4		5.40764	2.42 x10-15	angiopoietin-like 4 a glycoproteic hormone
C7	F1M7F8_RAT		2.34436	5.05 x10-3	complement component 7, participates in the formation of the Membrane Attack Complex (MAC)
6. EXCITABILITY AND TRANSPORT
A. Surface cell channels
a. Voltage-gated
1. of Na+
SCN4B	Scn4b	POLYCOMB	3.46817	2.78 x10-3	Na+ VOC type IV β subunit (interacts with VOC to change its kinetics)
2. of Ca2+
CACNA1E	Cacna1e	BOTH	5.08619	3.22 x10-3	a VOC Ca2+ channel R type (1E belongs to the 'high-voltage activated' group) active in the modulation of firing patterns of neurons
3. of K+
KCNB2	Kcnb2	REST	2.70237	6.3 x10-3	K+ VOC, Shab-related subfamily member 2 a delayed rectifier K+ channel
KCNA4	Kcna4	POLYCOMB	2.28172	1.59 x10-3	K+ VOC, shaker-related subfamily member 4, belongs to the A-type K+ current class important in the fast repolarizing phase of APs
KCND2	Kcnd2	POLYCOMB	8.48307	1.85 x10-20	K+ VOC Shal-related family member 2
b. Non voltage-gated
1. of K+ and Cl-
CLCA4	Clca4	REST	7.13019	8.4 x10-8	Cl- channel accessory 4, belongs to the Ca2+ sensitive Cl- conductance protein family
CLIC4	Clic4	BOTH	2.80904	1.68 x10-3	Cl- intracellular channel 4 expressed in many tissues exhibits an intracellular vesicular pattern
CLCA1	Clca1		3.46495	4.63 x10-3	Cl- channel accessory 1 a member of the Ca2+-sensitive chloride conductance protein family
CLCA2	Clca2		4.12751	3.67 x10-7	Cl- channel accessory 2 belongs to the Ca2+ sensitive Cl- conductance protein family
2. Others
TRPM5	Trpm5	REST	7.02978	9.46 x10-27	transient receptor potential cation channel subfamily M member 5
TLR6	Tlr6		4.58822	1.24 x10-6	toll-like receptor 6, plays a fundamental role in pathogen recognition and activation of innate immunity
CATSPERG1	Catsperg1		2.54069	7.01 x10-3	catsper channel auxiliary subunit γ 1
KCTD12B	LOC681355		7.67899	7.24 x10-16	K+ channel tetramerisation domain containing 12b [Source: MGI Symbol; Acc:MGI:2444667]
B. Surface pumps
C. Transporters
a. Solute carriers
SLC2A1	Slc2a1	REST	2.0411	6.93 x10-3	cell surface-facilitated glucose transporter family 2, member 1
SLC2A10	Slc2a10	REST	4.35406	1.52 x10-3	cell surface facilitated glucose transporter family 2, member 10
SLC1A2	Slc1a2	BOTH	6.21887	1.33 x10-6	glial cell surface transporter, the principal transporter that clears glutamate from the extracellular space at synapses
SLC1A3	Slc1a3	BOTH	9.51046	9.25 x10-17	cell surface glutamate transporter family 1 (glial high affinity glutamate transporter), member 3
SLC16A2	Slc16a2	BOTH	3.76824	6.09 x10-10	cell surface transporter family 16, member 2 of the thyroid hormone
SLC24A3	Slc24a3	POLYCOMB	6.92386	2.8 x10-21	cell surface Na+ K+ Ca2+ exchanger family 24, member 3
SLC4A2	Slc4a2	POLYCOMB	2.13182	2.87 x10-3	transporter anion exchanger family 4, member 2
SLC4A4	Slc4a4	POLYCOMB	8.77313	6.62 x10-38	cell surface Na+ bicarbonate cotransporter family 4, member 4, regulates bicarbonate secretion/absorption and intracellular pH+
SLC6A7	Slc6a7	POLYCOMB	8.3994	1.42 x10-31	cell surface transporter of L-proline family 6, member 7, of the GABA gene family
SLC40A1	Slc40a1	POLYCOMB	2.55054	6.45 x10-7	cell surface iron-regulated transporter family 40, member 1
SLC2A9	Slc2a9		3.13874	4.91 x10-7	cell surface facilitated glucose transporter family 2, member 9
SLC17A3	E9PTR8_RAT		7.38607	6.95 x10-14	solute carrier family 17 (organic anion transporter), member 3, a voltage-driven transporter
SLC25A48	D4A961_RAT		8.59781	1 x10-10	solute carrier family 25, member 48, a mitochondrial transporter
b. Other types of transporters
ABCG2	Abcg2	REST	4.84911	5.99 x10-19	ATP-binding cassette sub-family G (white), member 2, a transporter of the white subfamily, functions as a xenobiotic transporter
CFTR	Cftr	BOTH	6.46327	1.18 x10-7	cystic fibrosis transmembrane conductance regulator (ATP-binding cassette sub-family C, member 7)
ATP10A	Atp10a	POLYCOMB	3.09979	4.84 x10-10	ATPase class V type 10A, and
ATP11C	Atp11c-ps1	POLYCOMB	3.02194	3.41 x10-3	ATPase class VI type 11C. two cation transporting ATPases. Serve for the transmembrane transport of phospholipids (flippases)
ABCA9	D3ZU16_RAT		4.18065	1.95 x10-3	ATP-binding cassette, sub-family A (ABC1), member 9, a surface ATPase, trasports various molecules across membranes
ABCA8B	D3ZAE9_RAT		3.26601	7.92 x10-4	ATP-binding cassette, sub-family A (ABC1), member 8b, a member of the ABC ATPases
ATP8B3	Atp8b3		2.63427	8.4 x10-8	ATPase aminophospholipid transporter class I type 8B, member 3
ATP10D	Atp10d		2.44695	1.95 x10-6	ATPase class V type 10D, a P4-ATPase, serves for the transmembrane transport of phospholipids (flippase)
7. SURFACE SIGNALING: RECEPTORS
A. Receptor channels
GRIN2B	Grin2b	BOTH	9.93645	2.91 x10-34	glutamate NMDA receptor, subunit 2B
P2RX5	P2rx5	BOTH	6.04217	2.04 x10-9	purinergic receptor P2X, ligand-gated ion channel, a ligand-gated Ca2+-permeable channel
B. G protein-coupled receptors
MTNR1A	Mtnr1a	REST	7.67793	1.65 x10-7	melatonin receptor 1A, responsible for the effects of melatonin on the mammalian circadian rhythm
HTR2A	Htr2a	BOTH	5.18066	1.33 x10-12	5-hydroxytryptamine receptor 2A
GRM1	Grm1	BOTH	2.65931	4.78 x10-3	glutamate receptor metabotropic 1
LPAR3	Lpar3	BOTH	6.03989	6.28 x10-8	lysophosphatidic acid receptor 3, mediates the lysophosphatidic acid- evoked Ca2+ mobilization
FZD1	Fzd1	BOTH	2.23305	2.51 x10-6	frizzled family receptor 1, a receptors for Wnt signaling
SMO	Smo	BOTH	4.29412	1.25 x10-17	smoothened frizzled family receptor, a GPC receptor that interacts with the patched protein, a receptor for the hedgehog proteins.
CRHR2	Crhr2	BOTH	6.14815	2.3 x10-6	corticotropin releasing hormone receptor 2, binds with high affinity the CRH and also various CRH-related peptides such as urocortin
GPR156	Gpr156	BOTH	2.66937	1.95 x10-3	G protein-coupled receptor 156
PTGER3	Ptger3	POLYCOMB	4.75891	2.27 x10-7	prostaglandin E receptor 3 (subtype EP3)
PTGER4	Ptger4	POLYCOMB	4.85626	9.63 x10-5	prostaglandin E receptor 4 (subtype EP4)
TSHR	Tshr	POLYCOMB	7.07038	1.54 x10-22	thyroid stimulating hormone receptor, a G protein-coupled receptor for thyrothropin and thyrostimulin. Its activity is mediated by adenylate cyclase
EDNRA	Ednra	POLYCOMB	6.56882	3.93 x10-16	endothelin receptor type A, a receptor for endothelin-1, activates the PI3-phosphate hydrolysis
LPHN3	Lphn3	POLYCOMB	5.49877	3.87 x10-4	latrophilin 3, a receptor active in cell adhesion and signal transduction
GPRC5B	Gprc5b	POLYCOMB	2.59266	3.36 x10-6	G protein-coupled receptor family C group 5 member B, mediates the effects of retinoic acid on the G protein signal transduction
NMUR1	Nmur1		6.21901	1.09 x10-14	neuromedin U receptor 1, the receptor of a neuropeptide important in the CNS
GPRC5A	Gprc5a		6.60844	6.99 x10-22	G protein-coupled receptor family C group 5, member A, involved in the interaction between retinoic acid and the GPCR system
GPR56	GPR56_RAT		4.1304	8.08 x10-14	G protein-coupled receptor 56, binds specifically to transglutaminase 2 in the extracellular space
GPR116	Gpr116		10.0249	1.28 x10-42	G protein-coupled receptor 116
GPR146	Gpr146		2.72411	4.77 x10-9	G protein-coupled receptor 146
Gpr125	D4AB42_RAT		2.98243	1.22 x10-3	G protein-coupled receptor 125, modulates the distribution and function of Dishvelled and other receptors
C. Tyrosine kinase and phosphatase receptors
a. Protein kinases
AXL	Axl	REST	6.53627	2.37 x10-16	AXL receptor tyrosine kinase, transduces signals from the extracellular matrix to the cytoplasm
MUSK	Musk	REST	9.98175	3.12 x10-45	muscle skeletal receptor tyrosine kinase, a muscle-specific tyrosine kinase receptor playing a role in the clustering of the nicotinic receptor
STYK1	Styk1	REST	9.7455	1.29 x10-32	serine/threonine/tyrosine kinase 1, a receptor protein tyrosine kinase important in proliferation differentiation survival
ROS1	Ros1	REST	3.15809	5.56 x10-3	c-ros oncogene 1 receptor tyrosine kinase, a type 1 integral membrane protein with tyrosine kinase activity
EPHA2	Epha2	REST	4.18792	2.27 x10-17	ephrin receptor A,2 and
EFNB2	Efnb2	BOTH	2.384	1.84 x10-6	ephrin receptor B2 two members of the largest subfamily of tyrosine kinase receptors implicated in jthe development in various systems
FGFR3	Fgfr3	BOTH	2.5294	1.17 x10-3	fibroblast growth factor receptor 3
FGFRL1	Fgfrl1	BOTH	3.64724	4.99 x10-12	fibroblast growth factor receptor-like 1, a member of the fibroblast growth factor receptors family
PDGFRB	Pdgfrb	BOTH	4.93404	1.63 x10-19	platelet-derived growth factor recepto β polypeptide
b. Protein phosphatases
PTPRD	F1LM72_RAT		8.08876	1.44 x10-35	protein tyrosine phosphatase, receptor type, D, a member of the PTP family, regulates cellular processes including cell growth, differentiation, mitosis, and transformation
D. Other receptors including signaling adhesion proteins
a. Receptors of various structure
IL27RA	Il27ra	REST	2.69189	1.3 x10-3	interleukin 27 receptor α, influences the differentiationof T cells into Th2 cells which are critical for most antibody responses
FAS	Fas	REST	6.66303	7.28 x10-15	Fas, TNF receptor superfamily member 6, contains a death domain important for apoptosis
NAIP5	Naip5	REST	4.12062	1.21 x10-4	NLR family apoptosis inhibitory protein 5
LILRB4	Lilrb4	REST	3.59936	1.63 x10-3	leukocyte immunoglobulin-like receptor subfamily B (with TM and ITIM domains), member 4 an ITIM type receptor
CMTM3	Cmtm3	REST	3.10514	2.71 x10-11	CKLF-like MARVEL transmembrane domain containing 3 similar to the chemokine and the transmembrane 4 families of signaling proteins
LIFR	Lifr	REST	5.83723	3.16 x10-5	leukemia inhibitory factor receptor α, a member of the type I cytokine receptor family
TNFRSF11B	Tnfrsf11b	REST	8.93415	1.71 x10-31	tumor necrosis factor receptor superfamily member 11b, relevant in lymph-node organogenesis and vascular calcification
TLR3	Tlr3	REST	10.6022	2.28 x10-12	toll-like receptor 3, plays a fundamental role in pathogen recognition and activation of innate immunity
NOTCH2	Notch2	REST	4.6373	1.43 x10-21	notch 2, a type 1 transmembrane proteins functioning as a receptor for membrane bound ligands
IL1RAP	Il1rap	BOTH	3.77541	6.93 x10-12	interleukin 1 receptor accessory protein, part of the interleukin 1 receptor complex which initiates signaling events
TNFRSF8	Tnfrsf8	BOTH	5.81669	3.4 x10-5	tumor necrosis factor receptor superfamily member 8, its interaction with TRAF2 and TRAF5 can lead to the activation of NF-kB.
TNFRSF21	Tnfrsf21	BOTH	8.90876	9.49 x10-24	tumor necrosis factor receptor superfamily member 21, activates NF-kappaB and MAPK8/JNK and induces cell apoptosis
BIRC3	Birc3	BOTH	2.94385	1 x10-6	baculoviral IAP repeat containing 3, binds to TNF receptor-associated TRAF1 and TRAF2 and blocks with activation of ICE proteases
NOTCH1	Notch1	BOTH	4.1711	7.24 x10-16	notch 1, a transmembrane protein functioning as receptor for membrane bound ligands
EPS8	Eps8	BOTH	8.89902	4.64 x10-32	EGF receptor pathway substrate 8, is part of the EGF receptor pathway though its exact role has not been determined
PLAUR	Plaur	BOTH	2.39046	4.35 x10-3	plasminogen activator urokinase receptor, the receptor for urokinase plasminogen activator promotes plasmin formation
SORCS2	Sorcs2	POLYCOMB	7.93524	1.12 x10-11	sortilin-related VPS10 domain containing receptor 2, a co-receptor of P75NTR to induce apoptosis
TRIL	Tril	POLYCOMB	7.00128	1.94 x10-11	TLR4 interactor with leucine-rich repeats, a modulator of TLR4 signaling highly expressed in the brain
CD83	Cd83	POLYCOMB	5.64944	1.13 x10-23	CD83 molecule a single-pass membrane protein and member of the immunoglobulin superfamily of receptors.
FAT4	Fat4	POLYCOMB	3.52886	8.21 x10-5	FAT tumor suppressor homolog 4, is an aberrant cadherin and the receptor for both Hippo and planar cell polarity (PCP) factors
LOC100364993	LOC100364993		5.28418	1.22 x10-6	interleukin 23 receptor-like
CLEC2D	Clec2d		4.5197	2.74 x10-20	C-type lectin domain family 2 member D, a member of the natural killer cell receptor C-type lectin family
KLRE1	Klre1		6.58223	1.62 x10-6	killer cell lectin-like receptor family E member 1
IL17RE	Il17re		3.70389	1.67 x10-15	interleukin 17 receptor E, shares limited similarity with the interleukin-17 receptor. The function of the protein is still undefined.
LDLRAD4	F1LZA8_RAT		3.4335	8.34 x10-10	low density lipoprotein receptor class A domain containing 4
PROCR	Procr		3.19817	1.04 x10-7	protein C receptor endothelial, a receptor for activated protein C a serine protease involved in blood coagulation
TSPAN9	Tspan9		4.48691	4.36 x10-20	tetraspanin 9 mediates signal transduction events that play a role in the regulation of cell development activation, growth and motility
FCGR2A	Fcgr2a		2.45044	2.2 x10-7	Fc fragment of IgG low affinity IIa receptor, a member of a family of immunoglobulin Fc receptor
LY49SI2	Ly49si2		6.37517	3.45 x10-8	immunoreceptor Ly49si2 NK_receptors like of the type found in natural killer cell receptors
LOC100365047	LOC100365047		9.05342	1.85 x10-12	scavenger receptor class B member 2-like
TNFRSF22	F1M212_RAT		3.23395	2.74 x10-9	tumor necrosis factor receptor superfamily member 22
b. Adhesion proteins with signaling function
CDH16	Cdh16	REST	5.46697	4.68 x10-4	cadherin 16 KSP-cadherin a Ca2+-dependent membrane-associated glycoprotein present only in the kidney
ITGA5	Itga5	REST	4.78882	5.24 x10-21	integrin α5 (fibronectin receptorα polypeptide), participates in adhesion and cell-surface mediated signaling
ITGA6	Itga6	REST	2.73838	1.08 x10-7	integrin a6 participate in cell adhesion as well as cell-surface mediated signaling
PCDH17	D3ZPN0_RAT	REST	3.83404	4.68 x10-13	protocadherin 17, an adhesion protein encodes a lysosomal membrane
D3ZPN0	D3ZPN0_RAT	REST	3.83404	4.68 x10-13	Pcdh17, protocadherin 17
CD200	Cd200	BOTH	7.63633	1.6 x10-15	a type-1 membrane glycoprotein that belongs to the immunoglobulin superfamily
ASAM	Asam	BOTH	4.95884	2.56 x10-5	CLMP CXADR-like membrane protein a type-1 membrane glycoprotein that belongs to the immunoglobulin superfamily
NEDD9	Nedd9	BOTH	5.29181	1.03 x10-18	neural precursor cell expressed developmentally down-regulated 9 adhesion docking molecule, acts as a scaffold for signaling complexes
CDH2	Cdh2	BOTH	2.46222	8.51 x10-4	cadherin 2 type 1 N-cadherin (neuronal), a Ca2+-dependent cell-cell adhesion glycoprotein at some central nervous system synapses
CD44	Cd44	BOTH	6.80404	3.23 x10-23	CD44 molecule (Indian blood group), a cell-surface glycoprotein involved in cell-cell interactions, cell adhesion and migration
ICAM1	Icam1	POLYCOMB	2.01233	1.95 x10-5	intercellular adhesion molecule 1, an adhesion protein typically expressed on endothelial cells and cells of the immune system
PCDH7	Pcdh7	POLYCOMB	4.72785	2.65 x10-3	protocadherin 7 protocadherin gene family a subfamily of the cadherin superfamily functions in cell-cell recognition and adhesion
CDH15	Cdh15	POLYCOMB	2.91817	4.96 x10-10	cadherin 15 type 1 M-cadherin (myotubule) a calcium-dependent intercellular adhesion glycoprotein
PCDHGA10	Pcdhga10	POLYCOMB	2.16686	7.25 x10-5	protocadherin α subfamily A10 with an immunoglobulin- like organization
ITGA7	Itga7	POLYCOMB	6.01692	2.17 x10-31	integrin α7 mediates a wide spectrum of cell-cell and cell-matrix interactions with a role in cell migration development differentiation
PCDH19	Pcdh19	POLYCOMB	3.67912	1.46 x10-13	protocadherin 19 a calcium-dependent cell-adhesion protein that is primarily expressed in the brain
PCDHGA2	Pcdhga2	POLYCOMB	3.27304	4.22 x10-7	protocadherin α subfamily A2 a cell adhesion protein relevant for the establishment/function of CNS cell-cell connections
THBS4	Thbs4	POLYCOMB	2.30293	4.84 x10-4	thrombospondin 4 an adhesive glycoprotein may be involved in local signaling in the developing and adult nervous system
LOC688582	LOC688582		4.9908	1.47 x10-5	similar to hemicentin of the immunoglobulin superfamily and an anchorage matrix protein
FAT1	Fat1		7.34323	8.86 x10-7	FAT tumor suppressor homolog 1 a member of the cadherin superfamily a characterized by the presence of cadherin-type repeats
FLRT1	Flrt1		2.87828	4.86 x10-7	fibronectin leucine rich transmembrane protein 1 function in cell adhesion and/or receptor signaling
FLRT3	Flrt3		7.83881	1.12 x10-41	fibronectin leucine rich transmembrane protein 3 works in cell adhesion and/or receptor signaling
RGD1560871	D3Z981_RAT		2.01677	1.63 x10-5	plexin A1, semaphorin 3A receptor, regulates Toll-like receptors in microglia.
TRIM34	D3ZA88_RAT		3.0648	5.88 x10-9	tripartite motif containing 34, a receptor for retroviruses
LMOD1	D3ZCP4_RAT		4.19065	3.28 x10-6	leiomodin 1, a ubiquitous trans-plasma membrane protein, is a receptor of the serum response factor (SRF)
RAET1C	D3ZL29_RAT		4.32886	1.94 x10-3	retinoic acid early transcript γ, soluble ligand of the NKG2D receptor, a mediator of the immune responses in natural killer cells.
E. Receptor and channel-associated proteins
FYB	Fyb	REST	2.60457	2.5 x10-7	FYN binding protein an adapter for the FYN protein and LCP2 signaling cascades
ZC3H12D	Zc3h12d	REST	7.25144	5.87 x10-13	zinc finger CCCH-type containing 12D a negative feedback regulator of TLR signaling and macrophage activation
ERRFI1	Errfi1	REST	2.38398	2.33 x10-7	ERBB receptor feedback inhibitor 1 mediates growth factor signaling
TMEM64	LOC689176	REST	2.26933	6.41 x10-3	interacts with sarcoplasmic endoplasmic reticulum Ca2+ ATPase 2 ( SERCA2) and modulates its activity
SCHIP1	Schip1	REST	9.53055	3.85 x10-50	neurofibromin 2 interacting protein 1 (NF2) interacts with the hepatocyte growth factor kinase and regulates STAT signaling
ANXA5	Anxa5	REST	2.33069	1.9 x10-7	annexin A5 a phospholipase A2 and PKC inhibitory protein with Ca2+ channel activity active in cellular signal transduction
IGFBP5	Igfbp5	BOTH	6.83872	5.08 x10-21	insulin-like growth factor binding protein 5 a modulator of insulin signaling
SESTD1	Sestd1	BOTH	8.40852	3.64 x10-25	SEC14 and spectrin domains 1 a receptor modulator
FXYD5	Fxyd5	POLYCOMB	2.26541	1.01 x10-4	FXYD domain containing ion transport regulator 5
LCA5	Lca5	POLYCOMB	2.14316	1.37 x10-5	Leber congenital amaurosis 5 involved in centrosomal function
KBTBD10	Kbtbd10		2.59303	6.12 x10-3	kelch repeat and BTB (POZ) domain containing 10 regulates kainate receptors by inhibiting PICK1 modulation
GRIP2	Grip2		6.67449	2.66 x10-14	glutamate receptor interacting protein 2 regulates activity-dependent AMPA receptor recycling via exocyst complex interactions
RAPSN	Rapsn		7.37148	2.35 x10-41	receptor-associated protein of the synapse plays a critical role in clustering and anchoring nicotinic receptors at synaptic sites
INPP5D	Inpp5d		2.43117	6.95 x10-4	inositol polyphosphate-5-phosphatase hydolyzes the PI3 and PI4 thereby affecting multiple signaling pathways.
CLNK	Clnk		7.24797	1.38 x10-11	cytokine-dependent hematopoietic cell linker a regulator of immunoreceptor signaling
IFI47	Ifi47		2.43174	3 x10-3	interferon γ-inducible protein 47 mediates the signaling initiated by the Toll like receptor 4
CHCHD7	D3ZEE7_RAT		2.49252	4.97 x10-4	coiled-coil-helix-coiled-coil-helix domain containing 7, a putative substrate of the mitochondrial Mia40-dependent import machinery
HAUS6	D3ZET0_RAT		3.021	8.37 x10-4	involved in immune signaling
PHLDB2	D4A5C1_RAT		4.6901	9.42 x10-22	pleckstrin homology-like domain, family B, member 2, a cytoplasmic protein that associates to the plasma membrane upon stimulation
THEMIS2	RGD1561016		2.57116	2.62 x10-3	thymocyte selection associated family member 2, a signaling scaffold that regulates macrophage Toll-like channel function
F. Receptor ligands, their synthesis and processing
NRG1	Nrg1	REST	9.07162	1.35 x10-45	neuregulin 1, a ligand of the NEU/ERBB2 receptor TK critical in cell-cell interactions and in the growth of multiple organ systems
C1QTNF6	C1qtnf6	REST	3.16011	2.87 x10-4	C1q and tumor necrosis factor related protein 6
VASN	Vasn	REST	2.36251	1.25 x10-5	vasorin, a transforming growth factor β-binding protein
ANGPT4	Angpt4	REST	7.0164	1.45 x10-11	angiopoietin 4, a secretory protein that binds to a specific tyrosine- kinase receptor, important in vascular development and angiogenesis
CGA	Cga	REST	2.19995	9.32 x10-7	glycoprotein hormoneα polypeptide, the subunits of various hormones, LH FSH and TSH
WISP1	Wisp1	REST	7.25656	7.98 x10-12	WNT1 inducible signaling pathway protein 1, a glycosylated signaling protein of the connective tissue growth factor (CTGF) family
IL1RN	Il1rn	REST	6.29066	1.89 x10-22	interleukin 1 receptor antagonist, a member of the interleukin 1 cytokine family inhibits interleukin 1α and interleukin 1β
LTBP1	LTBP1_RAT	REST	9.83077	1.67 x10-52	latent transforming growth factor β-binding protein 1
IGF1	Igf1	BOTH	10.2376	1.93 x10-9	insulin-like growth factor 1 (somatomedin C)
TGFA	Tgfa	BOTH	7.08964	7.65 x10-11	a growth factor that is a ligand for the EGF receptor, activates a pathway of proliferation, differentiation and development
IGFBP4	Igfbp4	BOTH	3.90595	1.24 x10-10	insulin-like growth factor binding protein 4, circulates in the plasma binds both IGFs I and II and prolongs their half-life
VEGFC	Vegfc	BOTH	3.6812	1.62 x10-3	vascular endothelial growth factor C, a member of the platelet-derived growth factor/vascular endothelial growth factor family
EDN1	Edn1	BOTH	6.73579	1.19 x10-14	endothelin 1 proteolytically processed by endothelia to release endothelin 1, a potent vasoconstrictor active also in the CNS
IGF1	Igf1	BOTH	10.2376	1.93 x10-9	insulin-like growth factor 1 (somatomedin C) member of a family of proteins involved in mediating growth and development
PDGFC	Pdgfc	BOTH	4.41509	2.99 x10-11	platelet derived growth factor C a mitogenic factor for cells of mesenchymal origin
IGFBP5	Igfbp5	BOTH	6.83872	5.08 x10-21	insulin-like growth factor binding protein 5, a modulator of insulin signaling
TGFB2	Tgfb2	POLYCOMB	7.70929	3.8 x10-45	transforming growth factor β2, a cytokine multifunctional peptide that regulate proliferation, differentiation, adhesion, migration
FGF7	Fgf7	POLYCOMB	9.62878	1.49 x10-31	fibroblast growth factor 7
CSF1	Csf1	POLYCOMB	3.93625	8.62 x10-17	colony stimulating factor 1, a cytokine that controls the production, differentiation and function of macrophages
GAS7	Gas7	POLYCOMB	6.95873	1.44 x10-15	growth arrest-specific 7, expressed primarily in mature cerebellar Purkinje neurons, plays a putative role in neuronal development.
TNFSF10	Tnfsf10		4.51602	1.03 x10-9	tumor necrosis factor (ligand) superfamily member 10, binds to members of TNF receptor superfamily
TNFSF15	Tnfsf15		7.70695	4.73 x10-22	tumor necrosis factor (ligand) superfamily member 15, a cytokine of the TNF family abundantly expressed in endothelial cells
TNFSF18	Tnfsf18		6.4664	2.82 x10-29	tumor necrosis factor (ligand) superfamily member 18, a ligand for TNFRSF18/AITR/GITR receptors
C1QTNF3	C1qtnf3		9.4412	1.83 x10-11	C1q and tumor necrosis factor related protein 3
MACC1	Macc1		9.98004	5.07 x10-33	metastasis associated in colon cancer 1, a key regulator of the hepatocyte HGF-HGF receptor (HGFR or MET pathway)
IL33	Il33		4.85602	6.44 x10-20	interleukin 33
WIF1	WIF1_RAT		6.58734	1.95 x10-10	WNT inhibitory factor 1, contains a WNT inhibitory factor (WIF) domain and five EGF-like domains
CD109	D4A447_RAT		5.96931	5.57 x10-23	a TGF-b antagonist
CXCL12	F1LS07_RAT		2.30199	9.91 x10-4	chemokine (C-X-C motif) ligand 12, a stromal cell-derived α chemokine, the ligand for the GPC, chemokine receptor 4
BMP6	F1M089_RAT		3.67968	6.35 x10-4	bone morphogenetic protein 6, a secreted signaling protein of the TGF-b superfamily
RGD1311080	RGD1311080		5.36899	4.5 x10-7	NDNF, neuron-derived neurotrophic factor
8. SIGNALING: INTRACELLULAR PROTEINS
A. Protein Kinases, protein phosphatases and their modulators
a. Protein kinases
CAMK2A	F1M1L4_RAT	REST	5.6393	1.88 x10-21	Ca2+-calmodulin-dependent protein kinase 2A
CDK6	F1MA87_RAT	REST	4.65471	7.52 x10-21	cyclin-dependent kinase 6, important regulator of cell cycle progression
PLK2	Plk2	BOTH	2.53393	3.27 x10-3	polo-like kinase 2 important in normal cell division
PFTK1	Pftk1	BOTH	5.45661	1.9 x10-17	CDK14 cyclin-dependent kinase 14, a regulator of the eukaryotic cell cycle, is is controlled by associated cyclins
LATS2	Lats2	BOTH	2.1298	4.49 x10-6	large tumor suppressor kinase 2 a serine/threonine protein kinase belonging to the LATS tumor suppressor family
PAK1	Pak1	BOTH	6.11233	2.07 x10-9	the p21 protein (Cdc42/Rac)-activated kinase 1, an effector target for Cdc42 and Rac, links RhoGTPases to cytoskeleton and nuclear signaling
OSR1	Osr1	BOTH	10.6511	2.88 x10-21	odd-skipped related 1/ oxidative stress responsive kinase
RIPK3	Ripk3	POLYCOMB	2.12995	3.42 x10-6	receptor-interacting serine-threonine kinase 3, a serine/threonine protein kinase a component of the TNF receptor-I signaling complex
PRKAA2	Prkaa2	POLYCOMB	2.09852	1.9 x10-5	protein kinase AMP-activated α2 catalytic subunit, an energy-sensing enzyme that monitors cellular energy status
PAK3	Pak3	POLYCOMB	7.07608	1.61 x10-16	the p21 protein (Cdc42/Rac)-activated kinase 3, an effector target for Cdc42 and Rac, linsk RhoGTPases to cytoskeleton and nuclear signaling
SBK2	Sbk2	POLYCOMB	6.94701	3.08 x10-11	SH3-binding domain kinase family member 2
SORBS2	Sorbs2		7.82226	2.05 x10-12	sorbin and SH3 domain containing 2, a non-receptor protein tyrosine kinase
BCAR3	Bcar3		6.09122	9.09 x10-32	breast cancer anti-estrogen resistance 3, a hall mark of cellular TKs partly homologous to the cell division cycle protein CDC48
FRK	Frk		5.05234	7.92 x10-13	fyn-related kinase, a nuclear protein belonging to the TYR family of protein kinases, functions during G1 and S phase of the cell cycle
SKAP2	Skap2		2.1919	9.37 x10-3	Src kinase-associated phosphoprotein 2, similar to the Src kinase associated phosphoprotein 1, is critical in the Src signaling pathway
D3ZKP6	D3ZKP6_RAT		3.62616	1.58 x10-11	MLKL mixed lineage kinase domain-like
NEST	NEST_RAT		2.11301	4.94 x10-6	GISH gilgamesh, a kinase involved in vesicle trafficking and differentiation
ROCK2	Rock2		2.33155	2.27 x10-2	Rho-associated coiled-coil-containing protein kinase 2, a serine/threonine kinase that regulates cytokinesis, contraction, the formation of actin stress fibers, focal adhesions and neurite outgrowth
PRKAG3	Prkag3		4.2891	3.56 x10-3	the γ3 non-catalytic subunit of AMPK, the protein kinase AMP-activated
MYLK	F1LZ56_RAT		6.60558	1.29 x10-19	myosin light chain kinase, of the immunoglobulin gene superfamily, encodes a myosin light chain with Ca2+/calmodulin-dependent PK activity
CAMKK1	KKCC1_RAT		2.03988	2.21 x10-3	Ca2+/calmodulin-dependent protein kinase kinase 1α
MAP3K7CL	LOC304131		9.37134	1.04 x10-27	MAP3K7 C-terminal like, resembles the fragment of the kinase that mediates the signaling transduction induced by TGFβ and BMP
GM1078	LOC691408		5.19785	1.52 x10-8	Sbk3 domain binding kinase family, member 3
b. Protein phosphatases
DUSP1	Dusp1	REST	2.40376	9.08 x10-8	dual specificity protein phosphatase 1 exhibits significant amino-acid sequence similarity to a viral tyrosine/serine protein phosphatase
DUSP27	Dusp27	REST	4.09712	3.81 x10-3	dual specificity protein phosphatase 27
PTPLA	Ptpla	BOTH	2.55667	2.94 x10-4	protein tyrosine phosphatase-like (proline instead of catalytic arginine) member A
DUSP10	Dusp10	BOTH	4.36221	5.52 x10-11	dual specificity phosphatase 10, binds to and inactivates p38, SAPK/JNK (but not MAPK/ERK) and tyrosine kinases
PTPN22	Ptpn22		5.23784	1.68 x10-3	protein tyrosine phosphatase non-receptor type 22, a lymphoid phosphatase that associates with the adaptor protein CBL
DUSP14	LOC681749		2.24373	5.7 x10-3	dual specificity phosphatase 14, dephosphorylates both tyrosine and serine/threonine residues, a major modulator of critical signaling pathways
c. Associated proteins
BLNK	Blnk	REST	6.91459	4.9 x10-11	B-cell linker, an adaptor protein that bridges B cell receptor-associated kinase and activates the downstream signaling pathways
PPP1R14B	Ppp1r14b	REST	2.34344	1.24 x10-3	protein phosphatase 1 regulatory (inhibitor) subunit 14B
AKAP12	Akap12	REST	7.27806	1.02 x10-34	a kinase (PRKA) anchor protein 12, binds the regulatory subunit of PKA and confines the enzyme to discrete locations
CDKN1C	E9PTV7_RAT	REST	2.84569	3.55 x10-9	cyclin-dependent kinase inhibitor 1C (p57 Kip2), a strong inhibitor of several G1 cyclin/CDK complexes
CCND2	CCND2_RAT	REST	5.54199	3.19 x10-20	cyclin D2, a regulator of CDK kinases, contributes to the temporal coordination of mitotic events
YAP1	Yap1	BOTH	2.71709	3.99 x10-9	Yes-associated protein 1, a protein associated to the Srk-like kinase yes
SKAP1	Skap1	POLYCOMB	5.68531	8.39 x10-11	Src kinase associated phosphoprotein 1, an adaptor protein that recruits proteins but with no intrinsic enzymatic activity
SH3TC2	Sh3tc2		9.00169	1.17 x10-24	SH3 domain and tetratricopeptide repeats 2, an adapter or docking molecule
PRKAG3	Prkag3		4.2891	3.56 x10-3	the γ3 non-catalytic subunit of the protein kinase AMP-activated, AMPK
AKAP6	Akap6		10.3926	1.32 x10-36	a kinase (PRKA) anchor protein 6
CARD6	Card6		2.18792	1.88 x10-2	caspase recruitment domain family member 6, a microtubule- associated protein modulates receptor-interacting PKs and NF-kB
CCDC80	Ccdc80		9.63195	1.15 x10-61	coiled-coil domain containing 80, a partner of tyrosine kinases
MTMR12	MTMRC_RAT		2.49173	9.17 x10-4	myotubularin-related protein 12, functions as an adaptor subunit in a complex with an active PIP3 phosphatase
B. Intracellular receptors and enzymes and their modulators
PLA2G4D	Pla2g4d	REST	2.10283	3.24 x10-3	phospholipase A2 group IVD (cytosolic)
PLA2G16	Pla2g16	REST	3.27347	3.07 x10-8	phospholipase A2 group XVI
PI4K2B	Pi4k2b	REST	2.17563	5.65 x10-3	phosphatidylinositol 4-kinase type 2β
ZC3H12D	Zc3h12d	REST	7.25144	5.87 x10-13	zinc finger CCCH-type containing 12D, a negative feedback regulator of TLR signaling and macrophage activation
PLA2G4A	Pla2g4a	REST	8.16245	1.56 x10-26	phospholipase A2 group IVA, hydrolyzes membrane phospholipids to release arachidonic acid subsequently metabolized to eicosanoids
MAGI1	F1M7H7_RAT	REST	3.32104	1.94 x10-10	Magi1, a MAGUK protein, participates in the assembly of multiprotein complexes on the inner surface of the plasma membrane at regions of cell-cell contact
ITPRIP	Itprip	BOTH	2.34783	2.56 x10-6	inositol 1,4,5-trisphosphate receptor interacting protein, enhances the sensitivity of the receptor to intracellular Ca2+
PLCE1	Plce1	BOTH	7.61358	3.25 x10-10	phospholipase C ε1 generates IP3 and DAG which affect cell growth, differentiation and gene expression
PLCL2	Plcl2	BOTH	2.68373	6.98 x10-8	phospholipase C-like 2
PTGS1	Ptgs1	BOTH	2.46225	4.54 x10-8	prostaglandin-endoperoxide synthase 1
MPP4	Mpp4	BOTH	2.97608	8.18 x10-4	membrane protein palmitoylated 4, a MAGUK protein of the retina which functions in photoreceptor polarity and intercellular junctions
MPP6	Mpp6	BOTH	3.97363	4.1 x10-5	membrane protein palmitoylated 6, a MAGUK protein with guanylate kinase, forms complexes with cytoskeletal and cytoplasmic proteins
MAGI2	Magi2	BOTH	3.0394	6.89 x10-3	membrane associated guanylate kinase WW and PDZ domain-containing 2, with structurally similarity to MAGUK
CAP2	Cap2	BOTH	4.02184	8.98 x10-4	CAP adenylate cyclase-associated protein2, similar to the human adenylyl cyclase-associated protein
PLD1	Pld1	BOTH	2.98305	4.22 x10-3	phospholipase D1 phosphatidylcholine-specific, may play a role in signal transduction and subcellular trafficking
CLNK	Clnk		7.24797	1.38 x10-11	cytokine-dependent hematopoietic cell linker, a regulator of immunoreceptor signaling
ANXA1	Anxa1		7.54257	7.78 x10-45	annexin A1, a Ca2+-dependent phospholipid-binding protein with phospholipase A2 inhibitory activity
IP6K3	D4AEE6_RAT		2.99069	8.3 x10-6	represses glucocorticoid receptor induction
C. G proteins, their regulators and their effectors
a. Trimeric G proteins
RGS16	Rgs16	REST	5.89309	1.66 x10-9	regulator of G-protein signaling 16, inhibits signal transduction by increasing the GTPase activity of α subunits of trimeric G proteins
GNB1	Gnb1		2.24544	5.53 x10-3	trimeric G protein β polypeptide 1
O35359_RAT	O35359_RAT		2.64467	2.28 x10-8	Trimeric G protein, γ 12 subunit
b. Small G proteins
RASL11B	Rasl11b	REST	2.75691	1.47 x10-8	Ras-like family KRAS v-Ki-ras2 Kirsten rat sarcoma viral oncogene homologue, encodes a member of small Ras GTPase superfamily
RAB32	Rab32	BOTH	5.40525	2.77 x10-23	Rab32 G protein, a member of the Ras oncogene family, plays essential roles in vesicle and granule traffic and targeting
RND3	Rnd3	BOTH	4.06389	7.47 x10-17	Rho G protein, acts as a negative regulator of cytoskeletal organization leading to loss of adhesion
RAB31	Rab31	POLYCOMB	2.03785	5.56 x10-3	Rab31 G protein, a member of the Ras oncogene family, plays essential roles in vesicle and granule traffic and targeting
IRGM	Irgm	POLYCOMB	2.09209	1.87 x10-5	a member of the G protein, family M belongs to the immunity-related G protein family
MGC108823	MGC108823		8.89212	1.88 x10-42	a G protein similar to Ras G proteins
RAB7B	Rab7b		2.06423	4.88 x10-5	Rab30 G protein, member of the Ras oncogene family that plays essential roles in vesicle and granule traffic and targeting
RAB30	Rab30		2.54562	4.09 x10-4	Rab G protein, member of the Ras oncogene family that plays essential roles in vesicle and granule traffic and targeting,
RGD1309362	RGD1309362		9.33992	8.44 x10-50	similar to interferon-inducible G proteins
GBP5	Gbp5		8.96233	8.62 x10-10	G protein 5 similar to the Ras G proteins abundant in blood cells and tumors
ARL4A	Arl4a		2.52086	5.47 x10-8	ADP-ribosylation factor-like 4A
SYDE1	Syde1		5.3173	1.55 x10-17	synapse defective 1, Rho G protein homolog 1
KRAS	Kras		2.19313	2.92 x10-6	kRas, the oncogenic G protein
RASEF	LOC683719		5.10904	3.14 x10-6	RAS and EF-hand domain, containing a small G protein of the Rab family
GBP2	D4A6I2_RAT		6.56492	8.81 x10-10	guanylate binding protein 2, interferon-inducible, a GTPase which hydrolyzes GTP predominantly to GDP
c. GEFs, GAPs and GDIs
1. GEFs
PREX2	Prex2	REST	4.31246	3.84 x10-19	PI 3,4,5-trisphosphate-dependent Rac GEF2
RASGRF1	Rasgrf1	BOTH	4.69222	1.66 x10-4	a GEF of Ras activated by Ca2+ and trimeric G protein subunit
VAV3	Vav3	BOTH	4.89589	5.7 x10-13	Vav 3, a GEF of RhoG and RhoA, activates pathways leading to actin cytoskeleton rearrangements and transcriptional alterations
RIN1	Rin1	BOTH	2.00347	1.39 x10-4	Ras and Rab interactor 1 and
RIN3	Rin3	BOTH	6.33771	1.87 x10-21	Ras and Rab interactor 3, are GEFs that orchestrate the control of kinases
MCF2	Mcf2	BOTH	7.93339	4.78 x10-10	MCF.2 cell line-derived transforming sequence of a Rho family GEF
DENND2A	Dennd2a	POLYCOMB	2.7169	2.21 x10-8	DENN/MADD domain containing 2A, a HYPERLINK (http://amigo.geneontology.org/cgi-bin/amigo/go.cgi?view=details&depth=1&query=17112) GEF
PSD4	Psd4	POLYCOMB	5.46097	2.52 x10-10	pleckstrin and Sec7 domain-containing 3, a GEF for Arfs
RAPGEF4	Rapgef4	POLYCOMB	4.76824	1.4 x10-6	Rap GEF, an exchange protein directly activated by cAMP
ARHGEF6	Arhgef6		3.15714	6.89 x10-4	Rac/Cdc42 GEF 6
SPATA13	Spata13		3.84407	4.43 x10-8	spermatogenesis associated 13 Rho GEF, also called Dbl homologous domain
IQSEC2	D4A4I4_RAT		2.60157	8.73 x10-3	IQ motif and Sec7 domain 2 (Iqsec2) transcript variant 2, mRNA [Source:RefSeq mRNA;Acc:NM_001277386]
2. GAPs
SRGAP1	Srgap1	REST	3.4777	1.16 x10-3	SLIT-ROBO Rho G protei- activating protein 1, a GAP for Rho
LOC100363197	LOC100363197	REST	10.0996	1.59 x10-17	Rho GAP18
RABGAP1L	Rabgap1l	REST	2.95689	1.11 x10-10	the Rab GAP1-like, a SARF with nuclear localization
RGS3	Rgs3	REST	2.23462	2.17 x10-6	regulator of G-protein signaling 3, a GAP
CHN2	Chn2	BOTH	9.57074	1.85 x10-29	chimerin 2, a GAP regulated by phospholipid and DAG binding, induces translocation from the cytosol to the Golgi apparatus
RRAD	Rrad	POLYCOMB	3.5425	2.02 x10-9	Ras-related associated with diabetes, a Ras-related G protein GAP1
RGD1565967	RGD1565967	POLYCOMB	9.64444	1.78 x10-38	Arhgap36, the Rho GAP 36
ARHGAP24	Arhgap24		7.84647	7.81 x10-12	the Rho GAP 24
ARHGAP42	Arhgap42		9.13073	2.17 x10-49	the Rho GAP 42
ELMOD1	D3ZDJ3_RAT		2.82489	6.28 x10-8	ELMO/CED-12 domain containing 1, a GAP for ARF family GTPases
3. GDIs and other modulators
ARHGDIB	Arhgdib	REST	9.04206	1.06 x10-47	a Rho GDIβ involved in cell signaling, proliferation, cytoskeletal organization, and secretion
RASL11B	Rasl11b	REST	2.75691	1.47 x10-8	Ras-like family 11, member B
RAB11fFIP5	LOC312502	REST	2.93914	7.31 x10-4	Rab11 family interacting protein 5 (class I)
LOC312502	LOC312502	REST	2.93914	7.31 x10-4	similar to Rab11 family interacting protein 5 (class I) isoform 1
RGL1	Rgl1	BOTH	3.38013	6.76 x10-12	Ral GD stimulator-like 1
HRASLS	Hrasls	BOTH	8.55986	1.33 x10-21	H-RAS-like suppressor, a tumor suppressor
CDC42EP1	Cdc42ep1	POLYCOMB	5.15478	1.92 x10-7	Cdc42 effector protein (Rho G protein binding) 1, mediates actin cytoskeleton reorganization at the plasma membrane
RASGRP3	Rasgrp3	POLYCOMB	4.554	6.72 x10-21	a Ras guanyl releasing protein 3 (Ca2+ and DAG-regulated) a key link between cell surface receptors and RAS activation
PRAGMIN	Pragmin	POLYCOMB	2.73187	4.18 x10-3	SGK223 homolog of rat pragma of Rnd2, an effector protein of the G protein Rnd2, regulates targets such as Src family kinases
RASSF9	Rassf9	POLYCOMB	9.09991	2.1 x10-25	Ras association (RalGDS/AF-6) domain family (N-terminal) member 9, involved with trafficking through secretory or endosomal pathways
D4ACL6	D4ACL6_RAT		2.68446	2.99 x10-4	Rassf3, Ras association (RalGDS/AF-6) domain family member 3
RHPN2	Rhpn2		2.13142	2 x10-3	rhophilin binding protein 2 of the small G proteins RhoA and RhoB
GBP4	Gbp4		5.68586	2.55 x10-10	guanylate binding protein 4 hydrolyze GTP to both GDP and GMP
RANBP3L	Ranbp3l		6.53213	4.78 x10-9	Ran binding protein 3-like
MX1	Mx1		3.20025	1.94 x10-4	myxovirus (influenza virus) resistance 1 interferon-inducible protein p78, the cytoplasmic domain is similar to G proteins
FRMPD1	D3ZW88_RAT		2.17923	2.09 x10-5	FERM and PDZ domain containing 1, associates with LGN and regulates the intracellular localization of G protein signaling molecules
9. Ca2+ BINDING AND SIGNALING PROTEINS
S100A10	S100a10	REST	2.34656	1.57 x10-7	S100 Ca2+-binding protein A10 and
S100A16	S100a16	REST	6.97837	1.21 x10-15	S100 Ca2+- binding protein A16, two cytoplasmic high affinity Ca2+ binding proteins and Ca2+ buffers redistributed upon stimulation
CPNE3	Cpne3	REST	2.14411	6.43 x10-5	copine III, a Ca2+-dependent membrane-binding protein regulates molecular events at the interface of the cell membrane and cytoplasm
CASQ2	Casq2	REST	8.65963	2.37 x10-23	calsequestrin 2 a luminal low affinity Ca2+-binding protein of the heart muscle SR
GCA	Gca	BOTH	2.61329	2.34 x10-8	grancalcin, an EF-hand calcium binding protein abundant in neutrophils and macrophages Ca2+-dependent redistribution cytosol to membrane
ETL4	Etl4	POLYCOMB	6.45732	1.66 x10-8	CPNE1, copine I a Ca2+ -dependent protein that contains two N-terminal type II C2 domains and an integrin A domain at the C-terminus
HRC	Hrc	POLYCOMB	3.98149	8.82 x10-12	histidine-rich Ca2+-binding protein interacts with the cytoplasmic domain of triadin and regulates Ca2+ release in muscle
S100A4	S100a4		3.59189	3.42 x10-15	S100 Ca2+- binding protein A4 and
S100A11	S100a11		8.15649	1.9 x10-19	S100 Ca2+- binding protein A11, two cytoplasmic high affinity Ca2+ binding proteins and Ca2+ buffers redistributed upon stimulation
RCN1	Rcn1		2.50057	2.9 x10-8	reticulocalbin 1, an EF-hand Ca2+- binding domain a high affinity Ca2+- binding protein in the ER lumen
JSRP1	Jsrp1		7.72425	5.06 x10-22	junctional sarcoplasmic reticulum protein 1 links the Ca2+ channels to the sarcoplasmic reticulum-T tubules
HEBP1	B4F7C7_RAT		2.39903	2.03 x10-7	heme binding protein 1, promotes Ca2+ mobilization and chemotaxis
ASPH	D3ZK62_RAT		2.8757	4.91 x10-4	aspartate β-hydroxylase, plays an important role in Ca2+ homeostasis
10. CELL SURFACE AND MATRIX PROTEINS
A. Adhesion proteins
PCDH17	D3ZPN0_RAT	REST	3.83404	4.68 x10-13	protocadherin 17, encodes a lysosomal membrane adhesion protein
CDH16	Cdh16	REST	5.46697	4.68 x10-4	cadherin 16 KSP-cadherin a Ca2+-dependent membrane-associated glycoprotein present only in the kidney
D3ZPN0	D3ZPN0_RAT	REST	3.83404	4.68 x10-13	PCDH17 protocadherin 17
ITGA5	Itga5	REST	4.78882	5.24 x10-21	integrin α5 (fibronectin receptor α polypeptide), participates in adhesion and cell-surface mediated signaling
ITGA6	Itga6	REST	2.73838	1.08 x10-7	integrinα a6, participates in cell adhesion as well as in cell-surface mediated signaling
ANO7	Ano7	REST	4.23895	2.64 x10-3	a membrane protein expressed in the prostate, promotes the association of the cells
THBS2	Thbs2	BOTH	9.60975	2.73 x10-61	thrombospondin 2, a disulfide-linked homotrimeric glycoprotein that mediates cell-to-cell and cell-to-matrix interactions
GJA1	Gja1	BOTH	3.69843	4.2 x10-7	gap junction protein α1, 43Kda
CD200	Cd200	BOTH	7.63633	1.6 x10-15	a type-1 membrane glycoprotein that belongs to the immunoglobulin superfamily
NEDD9	Nedd9	BOTH	5.29181	1.03 x10-18	neural precursor developmentally down-regulated 9, an adhesion docking molecule, acts as a scaffold for signaling complexes
CDH2	Cdh2	BOTH	2.46222	8.51 x10-4	cadherin 2 type 1 N-cadherin (neuronal), a Ca2+-dependent cell-cell adhesion glycoprotein at some central nervous system synapses
SEMA3C	Sema3c	BOTH	9.20287	1.98 x10-13	sema domain transmembrane domain (TM) and cytoplasmic domain semaphorin 3C
CD44	Cd44	BOTH	6.80404	3.23 x10-23	CD44 molecule (Indian blood group), a cell-surface glycoprotein involved in cell-cell interactions, cell adhesion, and migration
THBS4	Thbs4	POLYCOMB	2.30293	4.84 x10-4	thrombospondin 4, an adhesive glycoprotein, may be involved in local signaling, in the developing and adult nervous system
TPBG	Tpbg	POLYCOMB	3.86787	3.8 x10-14	trophoblast glycoprotein, a leucine-rich transmembrane glycoprotein involved in cell adhesion
GJB3	Gjb3	POLYCOMB	7.69066	1.47 x10-14	gap junction protein β3, a member of the connexin gene family
CLDN11	Cldn11	POLYCOMB	4.22657	1.75 x10-4	claudin 11, an integral membrane protein and a component of tight junction strands
PARD3B	Pard3b	POLYCOMB	2.88122	3.86 x10-7	par-3 partitioning defective 3 homolog B forms, a complex with PAR6 and aPKC, localizes at the tight junctions of epithelial cells
PCDH19	Pcdh19	POLYCOMB	3.67912	1.46 x10-13	protocadherin 19, a Ca2+-dependent cell-adhesion protein that is primarily expressed in the brain
PCDHGA2	Pcdhga2	POLYCOMB	3.27304	4.22 x10-7	protocadherin γ subfamily A2, a cell adhesion protein relevant for the establishment/function of CNS cell-cell connections
ICAM1	Icam1	POLYCOMB	2.01233	1.95 x10-5	intercellular adhesion molecule 1, an adhesion protein typically expressed on endothelial cells and cells of the immune system
CDH15	Cdh15	POLYCOMB	2.91817	4.96 x10-10	cadherin 15 type 1 M-cadherin (myotubule), a Ca2+-dependent intercellular adhesion glycoprotein
PCDH7	Pcdh7	POLYCOMB	4.72785	2.65 x10-3	protocadherin 7, a subfamily of the cadherin superfamily that functions in cell-cell recognition and adhesion
PCDHGA10	Pcdhga10	POLYCOMB	2.16686	7.25 x10-5	protocadherin γ subfamily, A10 with an immunoglobulin-like organization
ITGA7	Itga7	POLYCOMB	6.01692	2.17 x10-31	integrin α7, mediates a wide spectrum of cell-cell and cell-matrix interactions, with a role in cell migration, differentiation
CLDN16	D3ZJ06_RAT		10.3454	1.51 x10-44	claudin 16, an integral membrane protein and a component of tight junction strands
LOC688582	LOC688582		4.9908	1.47 x10-5	similar to hemicentin of the immunoglobulin superfamily and an anchorage of matrix protein
FAT1	Fat1		7.34323	8.86 x10-7	FAT tumor suppressor homolog 1, a member of the cadherin superfamily α, characterized by the presence of cadherin-type repeats
FLRT1	Flrt1		2.87828	4.86 x10-7	fibronectin leucine-rich transmembrane protein 1, functions in cell adhesion and/or receptor signaling
FLRT3	Flrt3		7.83881	1.12 x10-41	fibronectin leucine-rich transmembrane protein 3, works in cell adhesion and/or receptor signaling
NEXN	NEXN_RAT		6.08973	8.96 x10-6	nexilin (F actin binding protein), a filamentous actin-binding protein that may function in cell adhesion and migration
SEMA6C	Sema6c		2.9926	5.17 x10-11	sema domain transmembrane domain (TM) and cytoplasmic domain (semaphorin) 6C
CNTN5	Cntn5		4.33066	3.38 x10-2	contactin 5, a GPI-anchored neuronal membrane protein that functions as a cell adhesion molecule
MSLN	Msln		8.48384	1.73 x10-40	mesothelin, a glycosylphosphatidylinositol-anchored cell-surface protein that may function as a cell adhesion protein
ARMC2	Armc2		2.55411	1.41 x10-2	armadillo repeat-containing 2, a component of the desmosome complex
GIPC2	F1M018_RAT		3.27151	1.19 x10-3	GIPC PDZ domain containing family, member 2, works through modulation of growth factor signaling or cell adhesion
B. Other surface proteins
KIRREL	Kirrel	REST	4.01743	4.51 x10-16	kin of IRRE-like single-pass transmembrane protein, functions in myoblast fusion, cell sorting, axonal pathfinding
MICB	Micb	REST	3.22961	7.91 x10-7	MHC class I polypeptide-related sequence B, a heavily glycosylated protein, a ligand for the NKG2D type II receptor in NK and T cells
PDLIM5	Pdlim5	REST	2.27369	1.43 x10-3	a scaffold protein that restrains postsynaptic growth at excitatory synapses
EMP1	Emp1	REST	8.97928	2.38 x10-54	epithelial membrane protein 1, a membrane glycoproteinwith four trans-membrane domains
NRG1	Nrg1	REST	9.07162	1.35 x10-45	neuregulin 1 interacts with the NEU/ERBB2 receptor tyrosine kinase, critical in cell-cell interactions and in the growth of multiple organ systems
MICB	Micb	REST	3.22961	7.91 x10-7	MHC class I polypeptide-related sequence B, a heavily glycosylated protein and a ligand for the NKG2D type II receptor in NK and T cells
EMP2	Emp2	BOTH	7.73679	7.24 x10-26	epithelial membrane protein 2, a tetraspan protein that controls composition of the plasma membrane
CD2	Cd2	BOTH	4.77356	6.66 x10-3	CD2 molecule, a surface antigen expressed on all peripheral blood T cells
CD14	Cd14	BOTH	5.14248	5.7 x10-19	CD14 molecule, a surface antigen that is preferentially expressed on monocytes/macrophages
ANTXR1	Antxr1	BOTH	7.66716	2.39 x10-25	anthrax toxin receptor 1, a docking protein or receptor for Bacillus anthracis toxin mediating delivery to the cytosol of cells
F3	F3	BOTH	3.68813	3.77 x10-13	coagulation factor III (thromboplastin tissue factor), binds the coagulation factor VII and initiates coagulation
MILL1	Mill1	BOTH	3.95285	9.95 x10-3	MHC I like leukocyte 1, a GPI-anchored glycoprotein associated with β 2-microglobulin similar to human MICA/B molecules)
CD200	Cd200	BOTH	7.63633	1.6 x10-15	CD200 molecule, a type-1 membrane glycoprotein that belongs to the immunoglobulin superfamily
RAET1L	Raet1l	POLYCOMB	6.97272	1.31 x10-15	retinoic acid early transcript 1L, a GPI-anchored glycoproteins that lacks the membrane Ig-like α3 domain
TMPRSS2	Tmprss2	POLYCOMB	7.05528	4.53 x10-17	transmembrane protease serine 2, a serine protease that contains a type II transmembrane domain and a protease domain
PMP22	Pmp22	POLYCOMB	7.10016	8.15 x10-42	peripheral myelin protein 22, an integral membrane protein and a major component of myelin in the PNS
LOC689621	LOC689621		2.69153	7.82 x10-3	lsmem2 leucine-rich single-pass membrane protein 2
D3ZY51	D3ZY51_RAT		5.97272	4.19 x10-29	Pkp1 plakophilin 1, a desmosomal plague protein belonging to the p120ctn subfamily of armadillo repeat-containing proteins
GZMB	Gzmb		9.35296	4 x10-55	granzyme B (granzyme 2 cytotoxic T-lymphocyte-associated serine esterase 1)
TMEM47	Tmem47		3.53465	4.92 x10-6	transmembrane protein 47, a member of the PMP22/EMP/claudin protein family
LOC688582	LOC688582		4.9908	1.47 x10-5	similar to hemicentin, a large extracellular member of the immunoglobulin superfamily and an anchorage matrix protein
STRA6	Stra6		4.79757	1.96 x10-12	stimulated by retinoic acid 6, a membrane protein involved in the metabolism of retinol
STEAP1	Steap1		5.57288	6.98 x10-8	six transmembrane epithelial antigen of the prostate 1, a six- transmembrane protein significantly enriched at cell-cell junctions
GPNMB	Gpnmb		5.37134	9.46 x10-27	glycoprotein (transmembrane) nmb, a type I transmembrane glycoprotein which shows homology to the pMEL17 precursor
SGCG	Sgcg		5.86251	2.9 x10-5	sarcoglycan γ (35kDa dystrophin-associated glycoprotein, a sarcolemmal transmembrane glycoprotein
VANGL1	Vangl1		2.03008	2.05 x10-5	VANGL planar cell polarity protein 1, mediates membrane wound healing, important during development
SGCA	Sgca		9.9745	6.7 x10-33	sarcoglycan α (50kDa dystrophin-associated glycoprotein), a component of the dystrophin-glycoprotein complex (DGC) critical to linking of the actin cytoskeleton to the extracellular matrix.
SH3TC2	Sh3tc2		9.00169	1.17 x10-24	SH3 domain and tetratricopeptide repeats 2, an adapter or docking molecule
IFITM3	Ifitm3		7.68075	1.58 x10-14	interferon-induced transmembrane protein 3 that helps confer immunity
D4A6I7	D4A6I7_RAT		7.38744	2.1 x10-12	PSCA prostate stem cell antigen, a cell surface marker
MBOAT2	Mboat2		5.73084	3.67 x10-8	membrane bound O-acyltransferase domain containing 2
RFTN2	Rftn2		6.69373	4.33 x10-13	raftlin family member 2, a major lipid raft protein involved in the nucleocapture complex
MASP1	Masp1		9.61378	2.99 x10-57	mannan-binding lectin serine peptidase 1 (C4/C2 activating comp. of Ra-reactive factor), a serine protease and a component of the lectin pathway of complement activation
RT1-M6-2	RT1-M6-2		2.03756	1.18 x10-4	RT1 class I locus M6 gene 2 histocompatibility antigen domains a1 and 2
HMCN1	F1M4Q3_RAT		7.37037	6.9 x10-14	hemicentin 1, a large extracellular member of the immunoglobulin superfamily involved in many processes of plasma membrane stabilization
C. Extracellular matrix proteins
FN1	Fn1	REST	7.40841	6.91 x10-19	fibronectin 1, a glycoprotein present in a dimeric or multimeric form at the cell surface and in the extracellular matrix
TNN	Tnn	REST	4.48359	1.88 x10-16	tenascin N, an extracellular matrix glycoprotein that is upregulated during development
OLFML3	Olfml3	REST	4.77542	1.24 x10-23	olfactomedin-like 3, a matrix glycoprotein
FBLN2	Fbln2	REST	6.83553	8.55 x10-22	fibulin 2, a matrix glycoprotein important during organ development, in particular in muscle and CNS
OGN	Ogn	REST	4.53191	1.68 x10-6	osteoglycin, a small proteoglycan which contains tandem leucine-rich
COL1A1	Col1a1	REST	4.75969	7.22 x10-11	collagen type α1, a fibril-forming collagen found in most connective tissues
COL1A2	Col1a2	REST	6.81088	7.3 x10-24	collagen type α2, common in most connective tissues whose triple helix comprises two α1 chains and one α2 chain.
COL3A1	Col3a1	REST	9.78901	1.55 x10-62	collagen type VIII α1 α chain
COL5A2	Col5a2	REST	9.6813	1.33 x10-60	collagen type V α2 α chain, for one of the low abundance fibrillar collagens
COL5A3	Col5a3	REST	2.53073	6.53 x10-6	collagen type V α3, regulates the assembly of heterotypic fibers composed of both type I and type V collagen
COL6A1	Col6a1	REST	5.83583	1.7 x10-7	collagen type VI α1
COL6A2	Col6a2	REST	7.66306	1.73 x10-7	collagen type VI α2
COL8A1	Col8a1	REST	9.25151	4.24 x10-41	collagen type VIII α1, a short chain collagen and a major component of the basement membrane
ADIPOQ	Adipoq	REST	5.03131	4.39 x10-21	adiponectin C1Q and collagen domain-containing similar to collagens X and VIII and complement C1q expressed in adipose tissue
PCOLCE	Pcolce	REST	5.07193	3.27 x10-20	procollagen C-endopeptidase enhancer
MMP16	MMP16_RAT	REST	4.0079	1.4 x10-13	matrix metallopeptidase 16 (membrane-inserted)
LAMC2	Lamc2	REST	7.14356	5.12 x10-21	laminin γ2
MMP16	MMP16_RAT	REST	4.0079	1.4 x10-13	matrix metallopeptidase 16 involved in the breakdown of the matrix in development reproduction and tissue remodeling
COL5A1	Col5a1	BOTH	5.34806	5.48 x10-19	collagen type V α1, encodes an α chain for one of the low abundance fibrillar collagens
MXRA8	Mxra8	BOTH	2.23136	1.07 x10-3	matrix-remodelling associated 8
LTBP2	Ltbp2	BOTH	3.58083	1.61 x10-6	latent transforming growth factor β binding protein 2, an extracellular matrix protein active in signaling and adhesion
ADAMTS9	Adamts9	BOTH	7.45348	3.7 x10-38	ADAM metallopeptidase with thrombospondin type 1 motif 9, a typical proteolytic enzyme of the matrix
TIMP3	Timp3	BOTH	6.99765	2.6 x10-20	TIMP metallopeptidase inhibitor 3, an inhibitor of the matrix metalloproteinases involved in degradation of the extracellular matrix
TGFBI	Tgfbi	POLYCOMB	3.50364	1.18 x10-13	transforming growth factor, β-induced, 68kDa, binds to type I, II and IV collagens as well as integrins
COL12A1	Col12a1	POLYCOMB	6.32333	1.59 x10-35	collagen type XII α1 a homotrimer found in association with type I collagen
LAMC3	Lamc3	POLYCOMB	7.47088	1.85 x10-14	laminin γ3 major noncollagenous constituents of basement membranes composed by 3 non identical chain, important in adhesion differentiation migration signaling neurite outgrowth
SPON1	Spon1	POLYCOMB	3.17198	5.88 x10-3	spondin 1 extracellular matrix protein
NID2	Nid2	POLYCOMB	3.16878	1.38 x10-8	nidogen 2 (osteonidogen), a basement membrane protein that binds collagens I and IV and laminin
CSPG4	Cspg4	POLYCOMB	3.6095	2.7 x10-5	chondroitin sulfate proteoglycan 4, an integral membrane chondroitin sulfate proteoglycan expressed by human malignant melanoma
NYX	Nyx	POLYCOMB	3.13284	1.45 x10-7	nyctalopin small leucine-rich proteoglycan (SLRP) 6
LGALS3	Lgals3	POLYCOMB	4.30242	2.59 x10-20	lectin galactoside-binding soluble3 encodes a member of the galectin family with affinity for β-galactosides in the matrix
ADAM11	Adam11	POLYCOMB	3.56806	1.69 x10-9	ADAM metallopeptidase domain 101, a typical proteolytic enzyme of the matrix
ADAMTS1	Adamts1	POLYCOMB	5.76243	2.36 x10-23	ADAM metallopeptidase with thrombospondin type 1 motif1, a typical proteolytic enzyme of the matrix
ADAMTS15	Adamts15	POLYCOMB	6.42836	2.09 x10-8	ADAM metallopeptidase with thrombospondin type 1 motif 15, a disintegrin and metalloproteinase with thrombospondin motif typical proteolytic enzyme of the matrix
ADAMTS12	Adamts12	POLYCOMB	9.85963	6.82 x10-10	ADAM metallopeptidase with thrombospondin type 1 motif 12 plays roles in pulmonary cells during development or in tumors
COL16A1	Col16a1		3.79281	1.89 x10-5	collagen type XVI α1, associated with type I and II collagens serves to maintain the extracellular syructure.
FNDC5	Fndc5		2.54138	1.78 x10-2	fibronectin type III containing 5
SEPP1	Sepp1		7.64076	2.01 x10-14	selenoprotein P plasma1 an extracellular glycoprotein associated with endothelial cells
FMOD	Fmod		8.0994	1.55 x10-34	fibromodulin a small interstitial proteoglycan participates in the assembly of the extracellular matrix
MATN3	Matn3		5.06066	3.4 x10-7	matrilin 3 present in the cartilage extracellular matrix has a role in the development and homeostasis of cartilage and bone
COL6A3	Col6a3		8.48578	1.88 x10-32	collagen type VI α3, and
COL6A6	Col6a6		8.91539	6.15 x10-41	collagen type VI α6, various α chains of type VI collagen a beaded filament collagen found in most connective tissues.
COL18A1	F1LR02_RAT		3.05483	1.74 x10-10	Col18a1 collagen type XVIII α1
D4A065	D4A065_RAT		2.31315	5.04 x10-6	ADAMTS6 ADAM metallopeptidase with thrombospondin type 1 motif 6, a typical proteolytic enzyme of the matrix
MMP3	Mmp3		3.90085	1.53 x10-1	matrix metallopeptidase 3 (stromelysin 1 progelatinase)
STEAP2	Steap2		3.57663	2.51 x10-13	STEAP family member 2 metalloreductase, stimulates uptake of iron
TNXB	E9PU73_RAT		5.66278	4.08 x10-13	tenascin XB, an extracellular matrix glycoprotein, function in matrix maturation during wound healing
MATN2	F1LXS3_RAT		3.72485	6.57 x10-4	matrilin 2, involved in the formation of filamentous networks in the extracellular matrices of various tissues
IGFN1	F1M2K0_RAT		4.64819	9.4 x10-3	immunoglobulin-like and fibronectin type III domain containing 1, part of a Z-band-associated protein complex
11. CYTOSKELETON
A. Actin and actin-associated proteins
COBL	Cobl	REST	9.32826	2.65 x10-48	cordon-bleu WH2 repeat protein, a versatile regulators of actin dynamics
TLR3	Tlr3	REST	10.6022	2.28 x10-12	Toll-like receptor 3
MYOF	Myof	REST	10.4533	3.2 x10-55	myoferlin, a type II membrane protein similar to dysferlin links the cytoskeleton to the plasma membrane
ZFP185	D4A7P1_RAT	REST	4.90115	2.5 x10-6	direct interaction between ZFP185 and actin
RGD1308124	RGD1308124	REST	3.62783	5.66 x10-12	NHSL1 NHS-like 1, localized to sites of cell-cell contact and focal adhesions, is a regulator of actin remodeling
ACTA1	Acta1	BOTH	3.83811	1.9 x10-14	actin α1 skeletal muscle
ABLIM3	Ablim3	BOTH	8.45653	1.31 x10-39	actin binding LIM protein family member 3, promotes protein-protein interactions
AFAP1L1	Afap1l1	BOTH	6.42433	7.13 x10-33	actin filament-associated protein 1-like 1, an adaptor protein of the AFAP family that interacts with cortactin and localizes to invadosomes
AFAP1	Afap1	BOTH	3.45323	5.14 x10-4	actin filament-associated protein 1, a Src binding partner may function as a signaling adaptor protein
NEBL	Nebl	BOTH	4.91304	1.9 x10-18	nebulette binds actin and interacts with thin filaments and Z-line-associated proteins in striated muscle
ANK1	Ank1	BOTH	4.23428	9.51 x10-13	ankyrin 1 erythrocytic links the integral membrane proteins to the underlying spectrin-actin cytoskeleton
ANK3	Ank3	BOTH	3.319	5.71 x10-13	ankyrin 3 node of Ranvier (ankyrin G) links the integral membrane proteins to the underlying spectrin-actin cytoskeleton
ACTL7A	Actl7a	POLYCOMB	3.28487	2.77 x10-5	actin-like 7A, involved in vesicular transport spindle orientation, nuclear migration, and chromatin remodeling
SYNPO2L	Synpo2l	POLYCOMB	9.95832	3.09 x10-41	synaptopodin 2-like, a smooth muscle-specific Ca2+-calmodulin β-actinin and myosin binding protein, stimulates actin polymerization
LSP1	Lsp1	POLYCOMB	3.16601	2.55 x10-6	lymphocyte-specific protein 1, a F-actin binding protein, regulates motility, adhesion to fibrinogen and transendothelial migration
CORO6	Coro6	POLYCOMB	2.638	1.51 x10-3	coronin 6, an actin-binding protein, controls the cytoskeleton and membrane traffic
TPM2	Tpm2	POLYCOMB	4.21163	3.36 x10-3	tropomyosin 2 β, a member of the actin filament binding protein family, mainly expressed in slow type 1 muscle fiber
DTNA	Dtna	POLYCOMB	7.0221	7.82 x10-4	dystrobrevin α, a component of the dystrophin-associated protein complex (DPC), a cytoskeletal structure localized to the sarcolemma
SYNPO	Synpo	POLYCOMB	7.37226	4.29 x10-37	synaptopodin, an actin-associated protein playing a role in actin based cell shape and motility
ETL4	Etl4	POLYCOMB	6.45732	1.66 x10-8	CPNE1 copine1, a Ca2+-dependent protein that contains two type II C2 domains (N terminus) and an integrin A domain (C-terminus)
CDC42EP1	Cdc42ep1	POLYCOMB	5.15478	1.92 x10-7	Cdc42 effector protein (Rho G protein binding) 1 mediates actin cytoskeleton reorganization at the plasma membrane
ACTC1	Actc1		4.14382	6.25 x10-7	actin γ cardiac muscle 1
ACTL7B	Actl7b		2.16661	7.09 x10-3	actin-like 7B, a member of the actin-related proteins (ARPs) family which shares significant sequence identity to conventional actins
NHSL2	Nhsl2		2.37176	1.67 x10-6	NHS-like 2 the Nance-Horan syndrome protein, co-ordinates actin remodelling and maintaining cell morphology
LOC100359496	LOC100359496		2.32369	6.35 x10-3	thymosin β10-like, an actin-sequestering protein
MICAL1	Mical1		2.29729	3.3 x10-3	microtubule associated monooxygenase calponin and LIM domain containing 1 regulates actin microfilments and axon guidance.
ENC1	Enc1		5.9828	2.57 x10-30	ectodermal-neural cortex 1, a kelch-related family of actin-binding proteins, plays a role in the oxidative stress response
IPP	Ipp		2.22922	1.79 x10-4	intracisternal A particle-promoted polypeptide, a member of the kelch family characterized by a repeat which interacts with actin
EHD2	Ehd2		5.67706	1.88 x10-29	EH-domain-containing 2 interacts with the actin cytoskeleton connecting clathrin-dependent endocytosis to actin
PALLD	PALLD_RAT		4.85055	1.16 x10-19	palladin cytoskeletal associated protein, a component of the actin-microfilaments, is involved in control of cell shape, adhesion, contraction
NEXN	NEXN_RAT		6.08973	8.96 x10-6	nexilin (F actin binding protein) a filamentous actin-binding protein that may function in cell adhesion and migration
CALD1	Cald1		3.13098	1.38 x10-11	caldesmon 1, a calmodulin- and actin-binding protein that regulates the smooth muscle and non-muscle contraction
SGCA	Sgca		9.9745	6.7 x10-33	sarcoglyca-α (50kDa dystrophin-associated glycoprotein), a component of the dystrophin-glycoprotein complex (DGC) critical to linking the actin cytoskeleton to the extracellular matrix.
XIRP1	Xirp1		8.41384	1.21 x10-42	xin actin-binding repeat containing 1 is associated with talin vinculin filamin and governs the intercalate discs of muscle
ABLIM1	F1LWK7_RAT		5.63972	2.07 x10-4	actin binding LIM protein
B. Tubulin and micriotubule proteins
DNAH5	Dnah5	REST	7.49514	2.51 x10-13	dynein axonemal heavy chain 5, part of a microtubule-associated motor protein complex.
KIFC3	Kifc3	REST	7.87952	4.45 x10-43	kinesin family member C3, molecular motors that translocate cargoes anterogradely along microtubules
MICAL2	Mical2	BOTH	2.1979	2.74 x10-6	microtubule-associated monoxigenase, calponin and LIM 2 domain-containing, functions through plexin- and semaphorin-mediated axonal signaling
DNHD1	Dnhd1		2.67055	6.59 x10-4	dynein heavy chain domain 1
TTLL6	Ttll6		5.59501	1.02 x10-5	tubulin tyrosine ligase-like family member 6, an enzyme responsible for a tubulin post-translational modification
KIF24	Kif24		2.80971	4.39 x10-8	kinesin family member 24, a microtubule-dependent ATPase that functions as a molecular motor for vesicle traffic
EML1	D3ZK42_RAT		3.06549	8.53 x10-9	echinoderm microtubule associated protein like 1, contributes to the formation of the mitotic spindle and interphase microtubule network.
MACF1	D4AEF0_RAT		2.33584	2.84 x10-7	microtubule-actin crosslinking factor 1, facilitates actin-microtubule interactions at the cell periphery, couples microtubule to cellular junctions
RGD1562533	RGD1562533		3.27041	6.04 x10-7	Mtus2, microtubule associated tumor suppressor candidate 2
C. Others
MYO10	Myo10	REST	3.64674	1.29 x10-14	myosin X
MYBPH	Mybph	REST	2.35337	3.27 x10-3	myosin binding protein H, inhibits phosphorylation of the myosin regulatory light chain (RLC) of non-muscle myosin IIA
VIM	Vim	BOTH	9.50497	3.4 x10-46	vimentin, a member of the intermediate filament family
PKP2	Pkp2	BOTH	2.26769	1.67 x10-3	plakophilin 2 participates in linking cadherins to intermediate filaments and may regulate the signaling activity of β-catenin
MYO5B	Myo5b	BOTH	6.9536	3.59 x10-10	myosin VB involved in plasma membrane recycling
TNNT3	Tnnt3	BOTH	4.7344	2.54 x10-13	troponin T type 3 (skeletal fast) binding of Ca2+ to the trimeric troponin complex initiates the process of skeletal muscle contraction
TNNC1	Tnnc1	BOTH	2.96157	6.32 x10-10	troponin C type 1 (slow) binding of Ca2+releases the actin/ myosin interaction, the hydrolysis of ATP and the generation of tension
BFSP1	Bfsp1	BOTH	2.51917	1.61 x10-4	beaded filament structural protein 1 filensin, is found in a structurally unique cytoskeletal element in the ocular lens fiber cells
CRYAB	Cryab	BOTH	5.26773	1.8 x10-23	crystallin αB, expressed widely in many tissues and organs, works also as a chaperone
TNNI2	Tnni2	POLYCOMB	5.36036	8.55 x10-21	troponin I type 2 of fast skeletal muscle
TRIM55	Trim55	POLYCOMB	7.99359	4.53 x10-46	tripartite motif containing 55, a transient adaptor that plays a regulatory role in the assembly of sarcomers
KRT19	Krt19	POLYCOMB	3.05019	5.4 x10-3	keratin 19, an intermediate filament protein responsible for the structural integrity of epithelial cells
STARD13	Stard13	POLYCOMB	2.15954	8.01 x10-6	StAR-related lipid transfer (START) domain containing 13, involved in cytoskeletal reorganization cell proliferation and motility
TPM2	Tpm2	POLYCOMB	4.21163	3.36 x10-3	tropomyosin 2β, a member of the actin filament binding protein family, is mainly expressed in slow type 1 muscle fibers
MYLPF	Mylpf		2.88622	4.73 x10-9	myosin light chain phosphorylatable fast skeletal muscle
MYH2	Myh2		5.86206	7.5 x10-31	myosin heavy polypeptide2, is mainly expressed in skeletal muscle adult
MYO1E	MYO1E_RAT		3.72871	8.75 x10-14	myosin IE a member of the non-muscle class I myosins, is an unconventional myosin protein
MYO1G	Myo1g		3.92019	9.86 x10-4	myosin IG a plasma membrane-associated class I myosin, abundant in T and B lymphocytes and mast cells
MYO1F	Myo1f		4.9873	8.46 x10-7	MYO1F an unconventional myosin functions in sensory hair cells
TNNI1	Tnni1		5.40206	9.74 x10-13	troponin I type 1 specific of skeletal slow muscle
TNNC2	Tnnc2		3.25313	8.9 x10-7	troponin C type 2 (fast), a components of troponin, a key protein complex in the regulation of striated muscle contraction
KRT80	Krt80		7.37734	1.08 x10-29	keratin 80, an intermediate filament protein responsible for the structural integrity of epithelial cells
OBSCN1	F1M8C9_RAT		4.90728	5.08 x10-12	obscurin, cytoskeletal calmodulin and titin-interacting RhoGEF, belongs to the family of giant sarcomeric signaling proteins that includes titin and nebulin
RGD1560383	RGD1560383		2.37265	2.7 x10-3	Krt222, keratin 222
NEB	F1M1J1_RAT		8.314	1.88 x10-34	Protein Neb [Source: UniProtKB/TrEMBL; Acc:F1M1J2] Predicted
12. CHAPERONES AND UBIQUITINATION
A. Chaperones
HSPB1	Hspb1	REST	3.37806	4.75 x10-6	heat shock 27kDa protein 1, involved in stress resistance and actin organization
HSPB7	Hspb7	REST	3.44643	3.73 x10-8	heat shock 27kDa protein family member 7 (cardiovascular)
CD55	Cd55	REST	7.36939	8.08 x10-14	CD55 molecule decay, accelerating factor (DAF) for complement, accelerates the decay of complement proteins preventing damage to cells
GADD45A	Gadd45a	BOTH	3.37763	1.78 x10-13	growth arrest and DNA-damage-inducible α
GADD45G	Gadd45g	BOTH	3.18916	1.9 x10-5	growth arrest and DNA-damage-inducible γ levels increase following growth arrest and DNA-damaging agents
RTP4	Rtp4		7.22878	1.24 x10-21	receptor (chemosensory) transporter protein 4, a Golgi chaperone and a regulator of the levels of heterodimers at the cell surface
B. Ubiquitinations
KLHL13	Klhl13	REST	9.4604	2.1 x10-57	kelch-like family member 13, the protein complexed with cullin 3 and other proteins in the cullin 3-based E3 ubiquitin ligase complex
FBXO4	Fbxo4	REST	2.69912	2 x10-3	F-box protein 4, a subunit of SCFs (SKP1-cullin-F-box), a ubiquitin protein ligase complex active in phosphorylation-dep. ubiquitination
FBX024	D4A3S1_RAT	REST	2.04418	1.51 x10-4	a subunit of SCFs (SKP1-cullin-F-box), a ubiquitin protein ligase complex active in phosphorylation-dependent ubiquitination
RNF182	Rnf182	BOTH	5.49194	3.5 x10-13	ring finger protein 182, an E3 ubiquitin ligase
ASB2	Asb2	POLYCOMB	7.81909	1.04 x10-38	ankyrin repeat and SOCS box-containing 2, a subunit of a multimeric E3 ubiquitin ligase complex
DTX3L	Dtx3l	POLYCOMB	2.65695	8.37 x10-9	deltex 3-like an E3 ubiquitin ligase
HERC6	Herc6		2.97234	2.73 x10-10	HECT and RLD domain-containing E3 ubiquitin protein ligase family member 6 catalyzes the formation of a thioester with ubiquitin
ANUBL1	Anubl1		2.00201	8.95 x10-5	AN1 ubiquitin-like homolog
USP18	Usp18		4.94312	7 x10-16	ubiquitin specific peptidase 18
USP43	Usp43		8.52596	2.38 x10-38	ubiquitin specific peptidase 43 cleaves ubiquitin from ubiquitinated protein substrates
ISG15	Isg15		4.80045	5.38 x10-7	ISG15 ubiquitin-like modifier
LOC100362727	LOC100362727		2.22751	8.98 x10-4	ubiquitin carboxyl-terminal hydrolase CYLD
13. VARIOUS FACTORS AND ENZYMES
A. of nucleotides and nucleic acids
NT5C1B	Nt5c1b	REST	5.15125	2.29 x10-3	5'-nucleotidase cytosolic IB for production of adenosine from AMP
MTAP	Mtap	REST	2.37025	5.04 x10-7	methylthioadenosine phosphorylase
UAP1	Uap1	REST	2.68096	7.07 x10-3	UDP-N-acteylglucosamine pyrophosphorylase 1
OAS1H	Oas1h	REST	2.72282	8.89 x10-3	2'-5' oligoadenylate synthetase 1H
PAPSS2	Papss2	BOTH	2.11942	1.02 x10-3	3'-phosphoadenosine 5'-phosphosulfate synthase 2
PARP8	Parp8	BOTH	2.60779	1.32 x10-3	poly (ADP-ribose) polymerase family member 8
UPP1	Upp1	POLYCOMB	4.06539	7.13 x10-10	uridine phosphorylase 1
OAS1A	Oas1a		2.20758	3.17 x10-6	2'-5' oligoadenylate synthetase 1A
OAS1B	Oas1b		2.88023	1.61 x10-9	2'-5' oligoadenylate synthetase 1B
OAS1F	Oas1f		2.52565	6.01 x10-8	2'-5' oligoadenylate synthetase 1F
OASL2	Oasl2		4.40483	2.32 x10-13	2'-5' oligoadenylate synthetase-like 2
F1LZ05	F1LZ05_RAT		3.10266	3.33 x10-11	PARP14 poly (ADP-ribose) polymerase family member 14
RNASEL	Rnasel		2.00255	1.7 x10-4	ribonuclease L (2',5'-oligoisoadenylate synthetase-dependent)
RNASE4	Rnase4		7.8431	1.39 x10-15	ribonuclease RNase A family 4, important in mRNA cleavage with marked specificity towards the 3' side of uridine nucleotides
ENTPD1	D4A617_RAT		7.70157	8.01 x10-7	ectonucleoside triphosphate diphosphohydrolase 1
B. of peptides and proteins
DPEP1	Dpep1	REST	5.16717	8.24 x10-4	dipeptidase 1, a kidney membrane enzyme involved in the metabolism of glutathione
FKBP14	Fkbp14	REST	4.28555	5.42 x10-19	FK506 binding protein, 1422 kDa, an ER luminal peptidyl-prolyl cis- trans isomerases
EDEM1	Edem1	REST	2.15852	3.14 x10-6	ER degradation enhances degradation of ± -mannosidase-like 1 in the unfolded protein response
PDIA4	Pdia4	REST	2.13343	2.53 x10-6	protein disulfide isomerase family A member 4
CASP4	Casp4	REST	2.61473	6.1 x10-6	caspase 4 apoptosis-related cysteine peptidase
TGM2	Tgm2	REST	6.25906	1.38 x10-11	transglutaminase 2 (C polypeptide protein-glutamine-(- glutamyltransferase) catalyzes the crosslinking of proteins
C1RL	C1rl	REST	2.173	3.08 x10-3	complement component 1, a subcomponent-like protease
AGBL3	Agbl3	BOTH	3.11059	4.05 x10-8	ATP/GTP binding protein-like 2 a cytoplasmic carboxypeptidase.
PPIC	Ppic	BOTH	2.58213	5.56 x10-8	peptidylprolyl isomerase C (cyclophilin C)
CASP12	Casp12	BOTH	7.08779	3.66 x10-21	caspase 12, a cysteine protease that process inflammatory cytokines
LEPREL1	Leprel1	BOTH	8.69418	9.79 x10-24	leprecan-like 1 prolyl 3-hydroxylase subfamily of 2-oxo-glutarate- dependent dioxygenases involved in collagen chain assembly
NAALADL2	Naaladl2		5.42853	6.3 x10-4	NAALADL2, N-acetylated α-linked acidic dipeptidase-like 2
PRSS35	Prss35		2.6687	1.02 x10-3	protease serine35
MCPT8l2	Mcpt8l2		5.84232	3.11 x10-5	mast cell protease 8-like 2, a member of the serine protease family
C1S	C1s		4.7446	1.67 x10-11	complement component 1S subcomponent, a serine protease and a major constituent of the human complement subcomponent C1
C1R	C1r		3.97083	5.24 x10-17	complement component 1 R subcomponent, a serine protease that initiates activation of the classical pathway of complement
SMYD1	Smyd1		8.9155	3.27 x10-32	SET and MYND domain containing 1, a protein methyltransferase
KNG1	Kng1		5.46036	4.77 x10-4	kininogen 1 involved in blood coagulation
CMA1	F1LUV4_RAT		9.681	3.26 x10-58	chymase 1, a chymotryptic serine proteinase of the peptidase family S1
C. of neurotransmission and neuromodulation
PTGDS	Ptgds	REST	5.69937	2.9 x10-5	prostaglandin D2 synthase 21kDa (brain). PGD2 functions as a neuromodulator as well as a trophic factor in the CNS
D. of metabolism
CP	Cp	REST	4.67702	8.55 x10-23	ceruloplasmin (ferroxidase), a metalloprotein nvolved in the peroxidation of Fe(II)transferrin to Fe(III) transferrin
ACADSB	Acadsb	REST	3.17868	4.94 x10-7	short/branched chain acyl-CoA dehydrogenase
AKR1B8	Akr1b8	REST	2.49303	4.94 x10-7	aldo-keto reductase family 1 member B8
CRYZ	Cryz	REST	2.38144	8.75 x10-4	crystallin zeta (quinone reductase), a crystallin protein with NADPH-dependent quinone reductase
TXNRD3	Txnrd3	REST	2.09012	8.98 x10-4	thioredoxin reductase 3 involved in the defense against oxidative stress
GPX8	Gpx8	REST	8.09461	3.37 x10-12	glutathione peroxidase 8
ECHDC2	Echdc2	REST	4.41714	6.46 x10-13	enoyl CoA hydratase domain containing 2
NNT	Nnt	BOTH	2.5608	2.54 x10-3	nicotinamide nucleotide transhydrogenase, an integral protein of the inner mitochondrial membrane
ADH7	Adh7	BOTH	4.92619	2.68 x10-3	alcohol dehydrogenase 7 (class IV)
LDHB	Ldhb		3.76084	3.4 x10-16	lactate dehydrogenase
FMO4	Fmo4		6.11098	4.43 x10-18	flavin containing monooxygenase 4
DHRS9	Dhrs9		6.51184	7.36 x10-9	dehydrogenase/reductase (SDR family) member 9, a retinol metabolizing enzyme
NADK	Nadk		2.05731	5.83 x10-3	NAD kinase
NQO2	Nqo2		3.31608	1.67 x10-8	NAD(P)H dehydrogenase quinone 2
STEAP2	Steap2		3.57663	2.51 x10-13	STEAP family member 2 metalloreductase
ME3	F1LUQ4_RAT		8.54383	6.78 x10-21	malic enzyme 3, NADP(+)-dependent, mitochondrial
E. of sugars and glycoproteins and mucopolysaccharides
HK3	Hk3	REST	7.67255	1.85 x10-14	hexokinase 3 and
GCK	Gck	REST	6.41245	1.22 x10-17	glucokinase (hexokinase 4) two initialstep enzymes in glucose metabolism pathways
FGGY	Fggy	REST	2.56717	2.98 x10-6	FGGY carbohydrate kinase domain containing phosphorylate carbohydrates such as ribulose, ribitol and L-arabinitol
MANEA	Manea	REST	3.28531	1.11 x10-11	mannosidase endo-α
GLB1L2	Glb1l2	REST	10.5432	5.73 x10-38	galactosidase β1-like 2
ST3GAL2	St3gal2	REST	2.05493	7.84 x10-6	ST3 β-galactoside α-23-sialyltransferase 2
DSE	Dse	REST	3.60393	1.02 x10-14	dermatan sulfate epimerase
OSTC	Ostc	REST	2.05745	2.89 x10-3	oligosaccharyltransferase
ARG2	Arg2	BOTH	3.60882	3.61 x10-14	arginase 2
LFNG	Lfng	BOTH	4.80274	2.45 x10-20	LFNG O-fucosylpeptide 3β-N-acetylglucosaminyltransferase
HS3ST3A1	Hs3st3a1	BOTH	4.3071	3.43 x10-9	heparan sulfate (glucosamine) 3-O-sulfotransferase 3A1, a member of the heparan sulfate biosynthetic enzyme family
HS3ST3B1	Hs3st3b1	BOTH	3.67321	5.64 x10-13	heparan sulfate (glucosamine) 3-O-sulfotransferase 3B1
ENO3	Eno3	POLYCOMB	2.21073	1.39 x10-6	enolase 3β( (muscle)
B4GALT5	B4galt5	POLYCOMB	2.77207	6.8 x10-10	UDP-Gal:β GlcNAc β-14- galactosyltransferase polypeptide 5
CHST15	Chst15	POLYCOMB	5.68596	6.01 x10-16	carbohydrate (N-acetylgalactosamine 4-sulfate 6-O) sulfotransferase 15
PFKFB1	Pfkfb1		2.14373	3.84 x10-3	6-phosphofructo-2-kinase/fructose-26-biphosphatase 1
CSGALNACT2	Csgalnact2		2.51906	2.95 x10-8	chondroitin sulfate N-acetylgalactosaminyltransferase 2
GALNT5	Galnt5		4.2281	2.95 x10-8	UDP-N-acetyl-αD-galactosamine:polypeptide N- acetylgalactosaminyltransferase 5 (GalNAc-T5)
F. of lipids
SGMS2	Sgms2	REST	3.14169	4.54 x10-3	sphingomyelin synthase 2
VKORC1L1	Vkorc1l1	REST	2.35662	3.06 x10-3	vitamin K epoxide reductase complex subunit 1-like 1
PLTP	Pltp	REST	5.38211	1.6 x10-20	phospholipid transfer protein
ASAH1	Asah1	BOTH	2.09753	8.5 x10-3	N-acylsphingosine amidohydrolase (acid ceramidase) 1
PLSCR4	Plscr4	POLYCOMB	3.56387	8.22 x10-12	phospholipid scramblase 4
PPAP2B	Ppap2b		5.26297	1.53 x10-10	phosphatidic acid phosphatase type 2B
OLAH	Olah		3.71908	2.03 x10-6	oleoyl-ACP hydrolase
ASAH2	Asah2		10.1525	1.67 x10-34	N-acylsphingosine amidohydrolase (non-lysosomal ceramidase) 2
BDH2	Bdh2		7.64913	2.49 x10-11	3-hydroxybutyrate dehydrogenase type 2
ENPP2	ENPP2_RAT		5.71469	2.27 x10-17	ectonucleotide pyrophosphatase/phosphodiesterase 2 functions as both a phosphodiesterase and a phospholipase
RGD1309808	RGD1309808		2.49683	2.24 x10-2	similar to apolipoprotein L2
TSPO	Tspo		2.38565	2.71 x10-7	translocator protein a key factor in the flow of cholesterol into mitochondria
G. of other areas
CROT	Crot	REST	2.4039	5.13 x10-3	carnitine O-octanoyltransferase
PHYH	Phyh	REST	2.26026	3.73 x10-3	phytanoyl-CoA 2-hydroxylase
GSTA1	Gsta1	REST	2.20954	2.64 x10-5	glutathione S-transferase alfa 1
DEPDC6	Depdc6	REST	3.03027	3.1 x10-6	associated protein of glycine N-methyltransferase
CAR9	Car9	REST	2.41448	8.54 x10-6	carbonic anhydrase 9
CAR1	Car1	BOTH	9.08473	8.86 x10-48	carbonic anhydrase 1
CTH	Cth	BOTH	4.93488	4.45 x10-8	cystathionase (cystathionine γ-lyase) enzyme in the trans-sulfuration pathway
LANCL3	Lancl3	BOTH	2.21653	1.14 x10-5	LanC antibiotic synthetase component C-like 3
SAT1	Sat1	BOTH	2.23051	3.92 x10-3	spermidine/spermine N1-acetyltransferase 1
CAR2	Car2	BOTH	7.81202	1.54 x10-41	carbonic anhydrase 2
CAR5B	Car5b	POLYCOMB	8.36186	6.8 x10-45	carbonic anhydrase 5b mitochondrial
CAR6	Car6		4.29765	1.07 x10-5	carbonic anhydrase 6
CAR14	Car14		3.75827	5.84 x10-13	carbonic anhydrase 14
MBOAT2	Mboat2		5.73084	3.67 x10-8	membrane bound O-acyltransferase domain containing 2
ASS1	Ass1		3.40409	5.55 x10-14	argininosuccinate synthase 1
GSTCD	Gstcd		2.54837	3.08 x10-5	glutathione S-transferase C-terminal domain containing
AS3MT	As3mt		2.83145	1.05 x10-3	arsenic (+3 oxidation state) methyltransferase
ARSE	Arse		2.10591	5.68 x10-6	arylsulfatase E (chondrodysplasia punctata 1)
AOX1	ADO_RAT		3.26849	1.03 x10-9	aldehyde oxidase 1
CLEC2D2	Clec2d2		3.55013	2.89 x10-8	C-type lectin domain family 2 member D2
H. Enzyme inhibitors and modulators
A2M	A2m	REST	10.8538	1.59 x10-40	alfa-2-macroglobulin a protease inhibitor and cytokine transporter implicated in Alzheimer disease
PCOLCE	Pcolce	REST	5.07193	3.27 x10-20	procollagen C-endopeptidase enhancer a glycoprotein which binds and drives the enzymatic cleavage of type I procollagen
SULF2	Sulf2	BOTH	4.31877	6.88 x10-19	removes sulfate from heparan sulfate inactivating its co-receptor function for growth factors and cytokines
SERPINB7	Serpinb7	BOTH	7.82345	2.76 x10-29	serpin peptidase inhibitor clade B (ovalbumin) member 7, a plasmin protease inhibitor
SERPINB9	Serpinb9	BOTH	2.71496	1.68 x10-8	serpin peptidase inhibitor clade B (ovalbumin) member 9, a member of the serine protease inhibitor family
SERPINE2	Serpine2	POLYCOMB	3.52363	6.33 x10-11	serpin peptidase inhibitor clade E member 2, inhibits serine proteases
SERPINA1	Serpina1		5.6132	2.07 x10-10	serpin peptidase inhibitor, clade A (α-1 antiproteinase, antitrypsin), member 1 (Serpina1), mRNA [Source:RefSeq mRNA;Acc:NM_022519]
SERPINA11	Serpina11		3.63036	5.13 x10-4	serpin peptidase inhibitor clade A
SERPINB11	Serpinb11		8.50884	4.58 x10-22	serpin peptidase inhibitor clade B (ovalbumin) member 11, does not inhibit proteases but stimulates the synthesis of epithelial cells of the oviduct
FETUB	Fetub		10.3141	1.69 x10-37	fetuin B, a member of the fetuin family, part of the superfamily of the cysteine protease inhibitors
CST6	Cst6		2.21223	9.47 x10-7	cystatin E/M an active cysteine protease inhibitor
WFDC1	Wfdc1		6.373	3.77 x10-15	WAP four-disulfide core domain 1, functions as a protease inhibitor
VWA5A	Vwa5a		2.32732	3.73 x10-7	von Willebrand factor A domain containing 5A a protease inhibitor
RGD1565787	RGD1565787		2.67006	2.96 x10-3	Pinlyp a LY6/PLAUR domain-containing phospholipase A2 inhibitor
ITIH2	D3ZSC9_RAT		7.3317	2.08 x10-5	inter-α-trypsin inhibitor heavy chain 2, a serine protease inhibitors involved in extracellular matrix stabilization
CNN1	D4ADB8_RAT		2.1472	5.29 x10-3	calponin 1, basic, smooth muscle, regulates contraction via the activation of the εPKC/ERK/mTOR pathway
14. OTHER FUNCTIONS
A. Neurodegeneration
APBB1IP	Apbb1ip	BOTH	4.72933	2.67 x10-4	amyloid β (A4) precursor protein-binding family B member 1
SNCG	Sncg		6.01294	1.13 x10-10	synuclein γ (breast cancer-specific protein 1) involved in the pathogenesis of neurodegenerative diseases
B. Proliferation and apoptosis
SH3GLB1	Sh3glb1	REST	2.47778	2.02 x10-3	SH3-domain GRB2-like endophilin B1, interacts with the proapoptotic member of the Bcl-2 family Bax involved in apoptosis
MFGE8	Mfge8	REST	6.60021	5.05 x10-37	milk fat globule-EGF factor 8 protein, plays important roles including apoptotic cell clearance, angiogenesis and adaptive immunity
DCBLD2	Dcbld2	BOTH	3.74987	6.2 x10-16	discoidin CUB and LCCL domain containing 2 involved in proliferation and metastases
TSPYL5	Tspyl5	BOTH	2.87338	6.99 x10-5	TSPY-like 5 interacts with the ubiquitin- specific protease 7, blocks p53 and induces uncontrolled growth
BCL2	Bcl2	BOTH	2.87271	1.37 x10-5	B-cell CLL/lymphoma 2 the outer mitochondrial membrane protein that blocks apoptosis
LCA5	Lca5	POLYCOMB	2.14316	1.37 x10-5	Leber congenital amaurosis 5, involved in centrosomal or ciliary functions
LRIG3	Lrig3	POLYCOMB	2.80719	2.04 x10-3	leucine-rich repeats and immunoglobulin-like domains 3, interacts with growth factor receptors and affects cell growth
NOD1	Nod1	POLYCOMB	3.46896	1.52 x10-12	nucleotide-binding oligomerization domain containing 1, a cytosolic protein with an N-terminal (CARD) involved in apoptosis
DAB2	DAB2_RAT		9.55639	3.94 x10-57	Dab mitogen-responsive phosphoprotein homolog 2, binds the SH3 domains of GRB2 and may thus modulate growth factor/Ras pathways
CLEC2DL1	Clec2dl1		7.31102	1.99 x10-22	C-type lectin domain family 2 member D-like 1
CCDC110	Ccdc110		7.1292	3.7 x10-7	KM-HN-1 coiled-coil domain containing 110, localized in the centrosome
GSDMD	Gsdmd		3.65231	1.24 x10-5	gasdermin D plays a role in regulation of epithelial proliferation
SLFN3	Slfn3		5.88355	1.2 x10-4	schlafen family member 3, a regulator of proliferation and immune responses
PRR11	Prr11		2.23592	5.58 x10-3	proline rich 11 active in cell cycle progression
UACA	Uaca		3.12252	5.17 x10-4	uveal autoantigen with coiled-coil domains and ankyrin, an endogenous regulator of the apoptosome apparatus
RGD1566017	RGD1566017		5.77806	2.9 x10-8	SAM and SH3 domain containing protein 1 (SASH1) inhibits growth and proliferation and promotes apoptosis
AIM1	D3ZD79_RAT		7.29498	2.68 x10-27	absent in melanoma 1, an ER protein that has a role in cell proliferation
WEE2	D4ADZ5_RAT		4.11663	7.74 x10-4	WEE1 homolog 2, a kinase target active in cell mitosis
FILIP1L	RGD1565927		3.52354	1.97 x10-14	filamin A-interacting protein 1-like, a mediator of angiogenesis inhibitors induces inhibition of endothelial cell proliferation and migration
C. Metabolism
RSAD2	Rsad2	REST	3.01937	8.3 x10-6	radical S-adenosyl methionine domain containing 2
CYP4F18	Cyp4f18	REST	4.88481	2.44 x10-10	cytochrome P450 family 4 subfamily f polypeptide 18
DEPDC6	Depdc6	REST	3.03027	3.1 x10-6	DEPTOR DEP domain containing mTOR-interacting protein, an inhibitor of both mTORC1 and mTORC2
CYP11A1	Cyp11a1	BOTH	3.08133	1.7 x10-6	cytochrome P450 family 11 subfamily A polypeptide 1
RBP2	Rbp2	BOTH	5.64751	1.05 x10-8	retinol binding protein 2 cellular participates in the uptake and/or intracellular metabolism of vitamin A
TRIB1	Trib1	BOTH	3.00001	1.26 x10-10	tribbles homolog 1 necessary for differentiation of macrophages M2, important for lipid metabolism
SLC25A18	Slc25a18		5.9314	2.98 x10-6	mitochondrial glutamate carrier member 18
LOC100361547	LOC100361547		4.64157	8.01 x10-19	cytochrome P450 family 2 subfamily c polypeptide 7-like
CYP21A1	Cyp21a1		4.2725	4.25 x10-10	cytochrome P450 family 21 subfamily A polypeptide 1
COX6A2	CX6A2_RAT		5.06234	4.1 x10-3	cytochrome c oxidase subunit VIa polypeptide 2, the terminal enzyme of the mitochondrial respiratory chain
CYP2S1	Q66H37_RAT		2.70652	2.22 x10-9	cytochrome P450, family 2, subfamily S, polypeptide 1
TMEM243	RGD1562351		2.41914	3.54 x10-4	transmembrane protein 243, mitochondrial
D. Nucleus, Nucleolus, Ribosomes and RNA
SP140	Sp140	REST	3.66994	5.17 x10-4	SP140 nuclear body protein
TEX15	Tex15	REST	3.52773	2.43 x10-3	testis expressed 15, as a novel protein required for chromosomal synapsis, DNA repair and meiotic recombination
RL39_RAT	RL39_RAT		4.83412	4.37 x10-3	RL39 ribosomal protein 39 60S large ribosomal subunit
LOC100360439	LOC100360439		3.93361	6.26 x10-4	ribosomal protein L36-like
RNO-MIR-568	rno-mir-568		3.61062	5.97 x10-6	microRNA mir-568 a MiRN
RBM20	Rbm20		2.39608	2.3 x10-4	RNA binding motif protein 20, a protein that binds RNA
RPL32	D4ABC0_RAT		3.24099	1.88 x10-3	ribosomal protein L32, a components of the 60S ribosomal subunit
E. Development and differentiation
ANO7	Ano7	REST	4.23895	2.64 x10-3	a membrane protein expressed in the prostate, promotes the association of the cells
CHRDL1	Chrdl1	POLYCOMB	8.23857	6.03 x10-13	chordin-like 1 an antagonist of BMP4
SOHLH2	Sohlh2	POLYCOMB	4.36623	8.87 x10-8	spermatogenesis and oogenesis specific basic helix-loop-helix 2
F. Other processes
GCOM1	Gcom1	REST	6.147	1.75 x10-27	GRINL1A complex locus 1, a fusion protein
APOLD1	Apold1	REST	4.41257	1.63 x10-15	apolipoprotein L domain containing 1, may play a role in regulation of endothelial cell signaling and vascular function
SNX24	Snx24	REST	2.79868	2.6 x10-9	sorting nexin 24
SSFA2	Ssfa2	REST	2.13822	3.21 x10-6	sperm specific antigen 2
AMOTL2	Amotl2	REST	3.3691	1.52 x10-13	angiomotin like 2 mediates angiostatin inhibition of endothelial cell migration and tube formation in vitro
DRAM1	D3ZX91_RAT	REST	2.63813	7.87 x10-7	DNA-damage regulated autophagy modulator 1, a lysosomal membrane protein that is required for the induction of autophagy
PLTP	Pltp	REST	5.38211	1.6 x10-20	phospholipid transfer protein transfers phospholipids from triglyceride-rich lipoproteins to high density lipoprotein (HDL)
RSAD2	Rsad2	REST	3.01937	8.3 x10-6	radical S-adenosyl methionine domain containing 2
F5	F5	BOTH	3.91299	8.82 x10-7	coagulation factor V (proaccelerin labile factor) is converted to active form by an activation peptide released by thrombin during coagulation
CASC1	Casc1	BOTH	3.02996	1.34 x10-6	cancer susceptibility candidate 1
CD1D1	Cd1d1	POLYCOMB	6.30201	3.95 x10-19	CD1d1 antigen, a MHC class I-like molecule that presents glycolipid Ags to type I and II NKT cells
LRP4	Lrp4	POLYCOMB	4.40647	2.02 x10-19	low density lipoprotein receptor-related protein 4, possibly a regulator of Wnt signaling
MB	Mb	POLYCOMB	2.95859	6.55 x10-3	myoglobin a haemoprotein expressed in skeletal and cardiac muscles contributes to intracellular oxygen storage and diffusion
STBD1	Stbd1	POLYCOMB	3.2292	1.72 x10-12	starch binding domain 1 works by anchoring glycogen to intracellular membranes
VWA1	Vwa1	POLYCOMB	2.05699	5.49 x10-3	von Willebrand factor A domain containing 1, a domain superfamily of extracellular matrix proteins that plays a role in cartilage structure
AMOT	D3ZZ27_RAT		3.28923	1.17 x10-3	angiomotin, belongs to the motin family of angiostatin binding proteins [Source: UniProtKB/TrEMBL; Acc:D4A9Q2]
MUM1L1	Mum1l1		2.71557	1.26 x10-3	melanoma associated antigen (mutated) 1-like 1
APOL9A	Apol9a		2.47022	1.02 x10-7	apolipoprotein L9a
FITM1	Fitm1		5.70094	6.91 x10-17	fat storage-inducing transmembrane protein 1 a protein involved in fat storage
ADFP	Adfp		3.98424	8.55 x10-18	perilipin 2-like (Plin2), a member of lipid droplet protein family
PRRG4	Prrg4		4.09793	1.83 x10-17	proline rich Gla (G-carboxyglutamic acid) 4 (transmembrane)
FCGRT	Fcgrt		3.69371	5.12 x10-15	Fc fragment of IgG receptor transporter α, binds the Fc region of IgGs and transfers them across the placenta
15. UNKNOWN FUNCTIONS
A. Coiled-coil domain-containing
CCDC23	Ccdc23	REST	3.03576	5.19 x10-4	coiled-coil domain containing 23
RGD1566050	RGD1566050	REST	2.12587	1.61 x10-5	CCDC138 coiled-coil domain containing 138
CCDC138	RGD1566050	REST	2.12587	1.61 x10-5	coiled-coil domain containing 138
CCDC109B	Ccdc109b	POLYCOMB	2.22028	1.24 x10-3	coiled-coil domain containing 109B
CCDC74A	Ccdc74a		2.71331	4.88 x10-2	coiled-coil domain containing 74A
CCDC158	Ccdc158		3.837	2.02 x10-3	coiled-coil domain containing 158
CCDC155	D3ZPX3_RAT		2.66307	9.36 x10-3	coiled-coil domain containing 155 [Source: MGI Symbol; Acc:MGI:2687329]
B. Family with sequence similarity
FAM171B	Fam171b	BOTH	2.76684	3.94 x10-7	family with sequence similarity 171, member B
KLHL30	Klhl30	POLYCOMB	6.45851	1.11 x10-23	kelch-like family, member 30
FAM26E	Fam26e		3.66599	7.02 x10-14	family with sequence similarity 26, member E
LOC310721	LOC310721		4.94393	4.11 x10-13	Fam46c family with sequence similarity 46, member C
RGD1559589	RGD1559589		4.5285	2.9 x10-5	Fam46d family with sequence similarity 46, member D
FAM115C	Fam115c		4.33832	3.42 x10-18	family with sequence similarity 115, member C
FAM132A	Fam132a		4.6172	2.26 x10-2	family with sequence similarity 132, member A
FAM180A	Fam180a		4.35427	2.98 x10-2	family with sequence similarity 180, member A
FAM102B	Fam102b		3.88101	4.51 x10-16	family with sequence similarity 102, member B
FAM114A1L1	Fam114a1l1		4.07622	3.05 x10-4	family with sequence similarity 114, member A1-like 1
FAM114A1	Fam114a1		2.67193	3.72 x10-2	family with sequence similarity 114, member A1
FAM123B	Fam123b		2.44511	2.29 x10-2	family with sequence similarity 123B
FAM198B	Fam198b		3.99612	9.19 x10-3	family with sequence similarity 198, member B
FAM8A1	Fam8a1		2.0579	2.11 x10-2	family with sequence similarity 8, member A1
FAM149A	F1LUX5_RAT		5.7693	3.51 x10-7	Protein Fam149a [Source: UniProtKB/TrEMBL; Acc:F1LUX5]
C. Leucine-rich repeat-containing					,
RGD1308059	RGD1308059	BOTH	5.50868	1.06 x10-15	Lurap1l leucine-rich adaptor protein 1-like
LOC100364747	LOC100364747		3.87216	2.86 x10-3	leucine-rich repeats and calponin homology (CH) domain- containing 2-like
D. Transmembrane proteins
TMTC2	Tmtc2	BOTH	5.19909	5.71 x10-13	transmembrane and tetratricopeptide repeat containing 2
TMEM106B	Tmem106b		2.19786	1.26 x10-6	transmembrane protein 106B
TMEM140	Tmem140		2.09889	6.97 x10-6	transmembrane protein 140
LOC100363509	LOC100363509		2.0253	1.13 x10-2	transmembrane protein 125-like
TMCO4	Tmco4		2.5004	2.61 x10-4	transmembrane and coiled-coil domains 4
LOC100363509	LOC100363509		2.0253	1.13 x10-2	transmembrane protein 125-like
E. Zinc-finger proteins
ZBTB8OS	Zbtb8os	REST	2.24305	1.15 x10-3	zinc finger and BTB domain containing 8 opposite strand
ZFP518B	Zfp518b	POLYCOMB	2.97721	1.16 x10-3	zinc finger protein 518B
ZCCHC24	Zcchc24		6.07007	9.63 x10-18	zinc finger CCHC domain containing 24
F. Others
WDR78	Wdr78	REST	4.20733	1.65 x10-8	WD repeat domain 78
COPG	Copg	REST	2.34408	2.17 x10-3	plasmid copy number control protein
RGD1311517	RGD1311517	REST	2.72178	8.54 x10-3	similar to RIKEN cDNA 9430015G10
RGD1305645	RGD1305645	REST	6.66738	3.6 x10-23
RGD1310592	RGD1310592	REST	2.97762	1.92 x10-4	Ints8 integrator complex subunit 8
RGD1308124	RGD1308124	REST	3.62783	5.66 x10-12	Nhsl1 NHS-like 1
1110058L19Rik	LOC685888	REST	2.36814	4.38 x10-4	RIKEN cDNA 1110058L19 gene [Source: MGI Symbol; Acc:MGI:1915252]
A330021E22Rik	F1LV38_RAT	REST	3.80222	1.15 x10-4	RIKEN cDNA A330021E22 gene
LONRF1	F1LWE5_RAT	REST	2.72082	5.05 x10-4
SKIDA1	LOC686314	REST	2.20711	3.78 x10-5	SKI/DACH domain containing 1
WDR78	Wdr78	REST	4.20733	1.65 x10-8	WD repeat domain 78
OLFML2B	Olfml2b	BOTH	2.35384	1.36 x10-4	olfactomedin-like 2B
RGD1309079	RGD1309079	BOTH	3.62866	9.78 x10-15	similar to Ab2-095
FRMD4B	Frmd4b	POLYCOMB	4.60122	9.43 x10-12	FERM domain containing 4B
DENND2	Dennd2a	POLYCOMB	2.7169	2.21 x10-8	DENN/MADD domain containing 2A
FRMD4B	Frmd4b	POLYCOMB	4.60122	9.43 x10-12	FERM domain containing 4B
RGD1564899	RGD1564899	POLYCOMB	7.86188	2.18 x10-22	similar to chromosome 10 open reading frame 71
RGD1565647	D3ZKM0_RAT		2.32418	2.35 x10-5
RGD1304978	RGD1304978		2.96617	2.3 x10-6	similar to RIKEN cDNA 0610027B03 (RGD1304978), mRNA [Source: RefSeq mRNA ;Acc:NM_001024981]
RGD1308065	RGD1308065		2.33042	1.09 x10-5	uncharacterized protein LOC287935 [Source: RefSeq peptide; Acc:NP_001071134]
RGD1310081	RGD1310081		4.08051	3.1 x10-5	Protein RGD1310081; RGD1310081 protein [Source: UniProtKB/TrEMBL; Acc:Q5XHZ1]
RGD1311756	RGD1311756		3.6816	8.42 x10-3	uncharacterized protein LOC362769 [Source: RefSeq peptide; Acc:NP_001167028]
RGD1562550	RGD1562550		2.6572	6.88 x10-4	Protein RGD1562550 [Source :UniProtKB/TrEMBL; Acc:F1LUB0]
RGD1565356	RGD1565356		4.99167	1.87 x10-9
2410089E03Rik	D3ZK35_RAT		4.44284	1.43 x10-3	RIKEN cDNA 2410089E03 gene [Source: MGI Symbol; Acc:MGI:1920942]
2610528A11Rik	LOC290595		7.42446	4.34 x10-14	RIKEN cDNA 2610528A11 gene [Source: MGI Symbol; Acc:MGI:1917295]
1700011I03Rik	LOC682142		5.57345	1.62 x10-5	RIKEN cDNA 1700011I03 gene [Source: MGI Symbol; Acc:MGI:1922694]
1700112E06Rik	F1LU89_RAT		4.34802	8.31 x10-4	RIKEN cDNA 1700112E06 gene [Source: MGI Symbol; Acc:MGI:1923883]
HRCT1	LOC100359865		4.94092	5.19 x10-18	histidine rich carboxyl terminus 1
TTC23	Ttc23		2.77281	6.9 x10-4	tetratricopeptide repeat domain 23
SH3TC1	Sh3tc1		2.34806	7.04 x10-3	SH3 domain and tetratricopeptide repeat 1
SH4D21	RGD1305090		2.55778	1.89 x10-3	SH3 domain containing 21 (Sh3d21), mRNA [Source: RefSeq mRNA; Acc:NM_001162535]
RNF183	Rnf183		3.51067	1.55 x10-6	ring finger protein 183
GATS	Gatsl3		2.41685	4.27 x10-6	GATS protein-like 3 HYPERLINK (http://www.ncbi.nlm.nih.gov/gene/352954) stromal antigen 3 opposite strand
GRAMD3	Gramd3		3.25926	5.61 x10-12	GRAM domain containing 3
LOC100360518	LOC100360518		3.15186	5.02 x10-5	HSH2D hematopoietic SH2 domain containing
D3ZAF8	D3ZAF8_RAT		3.85191	3.19 x10-6	IFI44 interferon-induced protein 44
IFI203	Ifi203		6.69	3.03 x10-4	interferon activated gene 203
MGC114440	MGC114440		3.78902	4.8 x10-5	Stpg1 sperm-tail PG-rich repeat containing 1
MGC105567	MGC105567		3.11032	2.62 x10-8	similar to cDNA sequence BC023105 (MGC105567), mRNA [Source: RefSeq mRNA; Acc:NM_001024284]
LOC100361187	LOC100361187		2.49299	6.75 x10-4	GIPC PDZ domain containing family member 2
LOC680874	LOC680874		3.22531	8.69 x10-3	ring finger protein 223
LOC686123	LOC686123		4.40236	5.27 x10-6	similar to leucine rich repeat and coiled-coil domain containing 1
GATS	Gatsl3		2.41685	4.27 x10-6	GATS stromal antigen 3 opposite strand
POLN	Poln		2.26329	2.14 x10-2	pol protein
VWDE	D4AEB5_RAT		6.05797	5.58 x10-6	Protein Vwde [Source: UniProtKB/TrEMBL; Acc:D4AEB5]
G. Unknown genes expressed in the rat with no description
CCND2_ RAT	CCND2_RAT	REST	5.54199	3.19 x10-20
LTBP1_RAT	LTBP1_RAT	REST	9.83077	1.67 x10-52
F1M564_RAT	F1M564_RAT		2.85402	2.56 x10-4	Protein LOC100909579 [Source: UniProtKB/TrEMBL; Acc:F1M564]
F1LWZ1_RAT	F1LWZ1_RAT		4.53711	2.85 x10-4	Protein LOC690507 [Source: UniProtKB/TrEMBL; Acc:F1LWZ1]
RGD1560559	RGD1560559		4.86564	4.61 x10-5	Protein RGD1560559 [Source: UniProtKB/TrEMBL; Acc:D4A5J4]
RGD1563084	F1MAE3_RAT		2.81514	6.83 x10-3	Protein RGD1563084 [Source: UniProtKB/TrEMBL; Acc:F1MAE3]
RGD1561157	RGD1561157		2.42875	1.55 x10-6	RGD1561157 (RGD1561157), mRNA [Source: RefSeq mRNA; Acc:NM_001134569]
F1M3Y7_RAT	F1M3Y7_RAT		9.32597	4.22 x10-44	Uncharacterized protein [Source: UniProtKB/TrEMBL; Acc:D3Z874]
D3ZKJ1_RAT	D3ZKJ1_RAT		5.04991	1.02 x10-5	Uncharacterized protein [Source: UniProtKB/TrEMBL; Acc:D3ZKJ1]
D3ZRE9_RAT	D3ZRE9_RAT		2.31522	2.89 x10-6	Uncharacterized protein [Source: UniProtKB/TrEMBL; Acc:D3ZRE9]
D4A4B0_RAT	D4A4B0_RAT		8.52186	2.09 x10-23	Uncharacterized protein [Source: UniProtKB/TrEMBL; Acc:D4A4B0]
D4AEE8_RAT	D4AEE8_RAT		3.11109	1.44 x10-6	Uncharacterized protein [Source: UniProtKB/TrEMBL; Acc:D4AEE8]
E9PTW0_RAT	E9PTW0_RAT		3.75691	2.84 x10-3	Uncharacterized protein [Source: UniProtKB/TrEMBL; Acc:E9PTW0]
F1M6A9_RAT	F1M6A9_RAT		6.46495	2.06 x10-4	Uncharacterized protein [Source: UniProtKB/TrEMBL; Acc:F1M4E0]
RGD1311874	RGD1311874		2.49076	1.28 x10-7	Uncharacterized protein LOC300751 [Source: RefSeq peptide; Acc:NP_001100295]
B7TXW6_RAT	B7TXW6_RAT		7.47249	1.92 x10-14
D3Z8C0_RAT	D3Z8C0_RAT		2.43181	3.04 x10-3
D3Z9S5_RAT	D3Z9S5_RAT		2.70632	4.36 x10-9
D3ZJR8_RAT	D3ZJR8_RAT		9.03826	2.01 x10-14
D3ZQY2_RAT	D3ZQY2_RAT		3.58237	3.27 x10-12
D3ZRF2_RAT	D3ZRF2_RAT		2.1321	3.78 x10-5
D3ZZD9_RAT	D3ZZD9_RAT		3.88808	5.39 x10-5
D4A1X5_RAT	D4A1X5_RAT		5.05718	1.04 x10-5
D4A3W0_RAT	D4A3W0_RAT		8.49973	3.73 x10-22
D4A923_RAT	D4A923_RAT		3.5436	3.43 x10-5
F1LTD5_RAT	F1LTD5_RAT		5.79903	8.51 x10-6
F1LU88_RAT	F1LU88_RAT		9.04713	2.95 x10-37
F1LW87_RAT	F1LW87_RAT		2.34131	9.53 x10-3
F1LXG8_RAT	F1LXG8_RAT		6.17254	1.07 x10-27
F1LYN2_RAT	F1LYN2_RAT		5.1866	6.47 x10-4
F1M0Y5_RAT	F1M0Y5_RAT		2.93041	9.45 x10-6
F1M109_RAT	F1M109_RAT		4.61109	4.29 x10-3
F1M1P3_RAT	F1M1P3_RAT		4.4835	1.18 x10-3
F1M2G9_RAT	F1M2G9_RAT		3.58114	2.85 x10-6
F1M4B1_RAT	F1M4B1_RAT		3.16567	8.82 x10-6
F1M766_RAT	F1M766_RAT		2.57473	1.02 x10-5
F1M8X6_RAT	F1M8X6_RAT		8.36242	2.18 x10-11
ENSRNOT00000005614	ENSRNOT00000005614		2.4591	2.97 x10-3
ENSRNOT00000013888	ENSRNOT00000013888		2.29331	3.72 x10-5
ENSRNOT00000032171	ENSRNOT00000032171		2.4755	5.33 x10-3
ENSRNOT00000044422	ENSRNOT00000044422		3.37628	1.24 x10-4
ENSRNOT00000047305	ENSRNOT00000047305		2.41732	1.94 x10-3
ENSRNOT00000048992	ENSRNOT00000048992		2.72219	8.25 x10-3
ENSRNOT00000059678	ENSRNOT00000059678		3.30242	2.83 x10-3
ENSRNOT00000062142	ENSRNOT00000062142		5.07758	3.28 x10-3
ENSRNOT00000067988	ENSRNOT00000067988		2.49856	6.89 x10-4
