# Supplementary material for: REST-Governed Gene Expression Profiling in a Neuronal Cell Model Reveals Novel Direct and Indirect Processes of Repression and Up-Regulation
Source: Front Cell Neurosci. 2015 Nov 10;9:438. doi: 10.3389/fncel.2015.00438 (PMC4639699; doi:10.3389/fncel.2015.00438)
Supplement: Supplementary file 5 [file Table5.XLS]

## Sheet: Sheet1
Supplementary Table 5. UNCHANGED RE-1-POSITIVE GENES (as for Johnson et al. PLoS Genetics 2012)	Supplementary Table S5. UNCHANGED, RE-1-POSITIVE GENES			POSITIVE GENES (as in R. JOHNSON, 2012)
Human Ortholog	Rn4 Gene Symbol	log2FC	P value adj.	Description
1. GENE EXPRESSION
A. Transcription
a. Transcription Factors
ASCL2	Ascl2	-2.23305	0.187793	achaete-scute family bHLH transcription factor 2
DPF2	Dpf2	-0.824968	0.128491	D4 zinc and double PHD fingers family 2
HMX1	Hmx1	-0.810417	0.165833	H6 family homeobox 1
ONECUT1	Onecut1	-0.420402	0.92142	one cut homeobox 1, mostly active in non-neural cells
ATF1	Atf1	-0.291853	0.725044	activating transcription factor 1
NFATC2	Nfatc2	-0.197262	0.972241	nuclear factor of activated T-cells cytoplasmic calcineurin-dependent 2
NR4A1	Nr4a1	-0.196485	0.98068	nuclear receptor subfamily 4 group A member 1, belongs to the steroid-thyroid hormone-retinoid receptor superfamily
PRDM10	Prdm10	-0.137128	0.963406	PR domain containing 10
CEBPG	Cebpg	-0.113756	0.989104	CCAAT/enhancer binding protein γ (C/EBPγ)
WT1	Wt1	-0.110776	1	Wilms tumor 1
GLIS2	Glis2	0.0712189	1	GLIS family zinc finger 2
NFIC	Nfic	0.160302	0.99124	nuclear factor I/C (CCAAT-binding transcription factor)
FOXD2	Foxd2	0.291166	0.839436	forkhead box D2
SOX7	Sox7	0.352079	1	SRY (sex determining region Y)-box 7
SNAI1	Snai1	0.463005	0.6975	snail family zinc finger 1critical for mesoderm formation
CAMTA1	Camta1	0.0175918	1	calmodulin binding transcription activator1
RUNX1T1	Runx1t1	2.3049	0.12279	runt-related transcription factor 1
b. Repressors
NAB2	Nab2	-0.851623	0.113549	NGFI-A binding protein 2 (EGR1 binding protein 2)
ZFP57	Zfp57	-0.0256981	1	ZFP57 zinc finger protein
KLF10	Klf10	0.340083	0.665641	Kruppel-like factor 10
EZH2	Ezh2	0.836772	0.126537	enhancer of zeste homolog 2 (Drosophila)
MNT	Mnt	0.770034	0.303585	max network transcription repressor
SIM2	Sim2	1.31757	0.313659	single-minded family bHLH transcription factor 2
c. Co-activators and modulators of transcription
ZMIZ1	Zmiz1	-1.41928	0.0242695	zinc finger miz type-containing 1, regulates the activity of various transcription factors
NFKBID	Nfkbid	-1.10214	0.123877	nuclear factor of kappa light polypeptide gene enhancer in B-cells
SPATA2	Spata2	-0.974999	0.0597787	spermatogenesis associated 2
TAF8	Taf8	-0.949877	0.0782159	TAF8 RNA polymerase II TATA box-binding protein (TBP)-associated factor, 43kDa
MED10	Med10	-0.933878	0.0872821	mediator complex subunit 10
CHTF18	Chtf18	-0.504644	0.418505	CTF18 chromosome transmission fidelity factor 18 homolog
TRIM27	Trim27	-0.145423	0.921895	tripartite motif containing 27 interacts with the enhancer of polycomb protein and represses gene transcription
TRIM44	Trim44	-0.097902	1	tripartite motif containing 44, interacts with the enhancer of genes
RQCD1	Rqcd1	-0.131814	0.947176	RCD1 required for cell differentiation1 homolog
CNOT1	Cnot1	-0.078088	0.99124	CCR4-NOT transcription complex subunit 1
CBY1	Cby1	-0.00566276	1	chibby homolog 1 competes with transcription factors for binding to β-catenin
TEAD1	Tead1	0.572116	0.844721	TEA domain family member 1 (SV40 transcriptional enhancer factor)
BRD1	D3ZUW8_RAT	0.454903	0.542275	bromodomain containing 1
PRDM2	Prdm2	0.994009	0.0693668	PR domain containing 2 with ZNF domain
ZC3H12A	Zc3h12a	1.30816	0.0361605	zinc finger CCCH-type containing 12A, acts as a transcriptional activator
RFX3	Rfx3	3.17785	0.0172321	regulatory factor X3
SNRPA1	LOC100361269	-0.274462	0.824553	small nuclear ribonucleoprotein polypeptide A1
TAF5	Taf5	-0.472494	0.479839	TAF5 RNA polymerase II TATA box binding protein (TBP)-associated factor 100kDa
SMYD3	Smyd3	-0.698013	0.409598	SET and MYND domain containing 3, a histone methyltransferase
HDAC4	Hdac4	-0.401507	0.833431	histone deacetylase 4
SUDS3	Suds3	0.184306	0.893376	suppressor of defective silencing 3 homolog, a subunit of the histone deacetylase HDSC1 complex
EHMT1	Ehmt1	-0.277818	0.734753	euchromatic histone-lysine N-methyltransferase 1
POLN	Poln	2.26329	0.021414	polymerase (DNA directed) nu
RERE	Rere	1.30266	0.00901339	arginine-glutamic acid dipeptide (RE) repeats, associates with histone deacetylase and functions as a transcriptional co-repressor
NOC2L	Noc2l	1.48282	0.0357096	nucleolar complex associated 2 homolog, an HDAC-independent Inhibitor of histone acetyltransferase
IKBKG	Ikbkg	1.62435	0.188526	inhibitor of kappa light polypeptide gene enhancer in B-cells kinase γ, the regulatory subunit of IKK
ANKRD11	D3Z8F9_RAT	-0.317717	0.676991	ankyrin repeat domain 11
PHF2	F1LWX5_RAT	0.384569	0.681085	PHD finger protein 2, a transcriptional regulator
ELL3	Ell3	0.124604	0.967327	RNA polymerase II elongation factor ELL3
d. DNA binding and chromatin remodeling
H2AFX	H2afx	-0.969416	0.0619555	H2A histone family, member X
ID3	Id3	-0.261905	0.77268	inhibitor of DNA binding 3, a dominant negative helix-loop-helix protein
SMUG1	Smug1	-0.347827	0.750531	single-strand-selective monofunctional uracil-DNA glycosylase 1
CHD1	Chd1	-0.129918	0.986287	chromodomain helicase DNA binding protein 1
DMC1	Dmc1	0.455253	1	DNA meiotic recombinase 1 a DNA strand-exchange protein
SMARCC1	Smarcc1	1.34523	0.101883	aSWI/SNF related, matrix associated, actin dependent regulator of chromatin, subfamily c, member 1
SMARCA2	Smarca2	1.64412	0.000669829	SWI/SNF-related matrix associated, actin-dependent regulator of chromatin subfamily C, member 2
MCM10	Mcm10	1.50718	0.0487377	minichromosome maintenance complex component 10
DNMT3A	Dnmt3a	-0.470932	0.886942	DNA (cytosine-5-)-methyltransferase 3α
NFRKB	Nfrkb	-0.580237	0.326713	nuclear factor related to kappaB binding protein
BANP	Banp	0.487557	0.700292	BTG3-associated nuclear protein
RSF1	D3ZGQ8_RAT	-0.0484782	1	remodeling and spacing factor 1
B. mRNA splicing; cargo transport across the nuclear membrane
ZFP12	Zfp12	0.381689	0.706746	Zfp12 protein, a splicing factor
TFIP11	Tfip11	0.727372	0.264715	tuftelin interacting protein 11 plays a role in spliceosome disassembly
LSM14A	Lsm14a	-0.0346494	1	SCD6 homolog A
MEX3C	Mex3c	1.82236	0.00998088	mex-3 RNA binding family, member C
ZC3H4	LOC678741	-0.0364698	1	zinc finger CCCH-type containing 4, a nucleic acid-binding protein, functions in post-transcriptional regulation
NXT1	Nxt1	0.0576643	1	NTF2-like export factor 1, similar to nuclear transport factor 2.
RANBP3	Ranbp3	0.159708	0.867134	RAN binding protein 3, involved in transport through the nuclear membrane
XPO7	D3ZBB4_RAT	0.938664	0.114449	exportin 7 participates in the export of proteins from the nucleus
LSG1	Lsg1	-1.09884	0.0318562	large 60S subunit of the nuclear export GTPase 1
HNRNPUL1	Hnrnpul1	-0.160032	0.89975	heterogeneous nuclear ribonucleoprotein U-like 1 plays an important role in nucleocytoplasmic RNA transport
C. Translation
EIF3M	Eif3m	-0.52422	0.417039	a translation initiation factor
EIF4B	Eif4b	-0.0797862	0.998434	an initiation factor of translation
PDCD4	Pdcd4	-0.409696	0.57986	programmed cell death 4 (neoplastic transformation inhibitor) encodes a protein that inhibits the translation initiation factor 4A1
TERT	Tert	-0.407028	0.581959	telomerase reverse transcriptase
CPEB1	Cpeb1	-0.311631	0.698265	cytoplasmic polyadenylation element binding protein 1
PAPD4	Papd4	0.36891	0.630623	PAP-associated domain containing 4, an atypical poly(A) polymerase
DDX6	RGD1564560	0.615379	0.476304	DEAD (Asp-Glu-Ala-Asp) box helicase 6 functions in translation suppression and mRNA degradation.
2. SPECIFICITY OF NEURAL CELLS
A. Differentiation
ASCL2	Ascl2	-2.23305	0.187793	achaete-scute family bHLH transcription factor 2
PRDM10	Prdm10	-0.137128	0.963406	PR domain containing 10
GLIS2	Glis2	0.0712189	1	GLIS family zinc finger 2
EZH2	Ezh2	0.836772	0.126537	enhancer of zeste homolog 2 (Drosophila)
SIM2	Sim2	1.31757	0.313659	single-minded family bHLH transcription factor 2
LHFPL2	Lhfpl2	-0.429497	0.993982	lipoma HMGIC fusion partner-like 2
PLEKHA5	Plekha5	0.0498942	1	pleckstrin homology domain-containing protein family A, member 5
PLEKHH3	Plekhh3	-0.374607	0.590991	pleckstrin homology domain containing family H (with MyTH4 domain), member 3
OLFML1	Olfml1	0.404363	0.990106	olfactomedin-like 1
ATXN10	Atxn10	0.465582	0.505276	ataxin 10 active in neuron differentiation and neuritogenesis
SLC6A3	Slc6a3	1.64815	0.954792	solute carrier family 6 (dopamine transporter, member 3)
B. Structural organization
BTBD3	Btbd3	-0.506334	0.604849	BTB (POZ) domain containing 3 oriented primary dendrites toward active axons
DOK7	Dok7	0.166007	1	docking protein 7
ATXN10	Atxn10	0.465582	0.505276	ataxin 10 active in neuron differentiation and neuritogenesis
FEZ2	Fez2	0.578247	0.453767	fasciculation and elongation protein zeta 2 (zygin II) necessary for normal axonal bundling and elongation within axon bundles
KIRREL3	Kirrel3	1.35464	0.774394	kin of IRRE like 3 a member of the nephrin-like protein family
NTNG1	Ntng1	1.60674	0.837945	netrin G1 acts as axon guidance cue during vertebrate nervous system development
CDH13	Cdh13	2.21518	0.756929	cadherin 13 a negative regulator of axon growth during neural differentiation
3. NEUROSECRETION
A. Neurotransmitter synthesis and metabolism
YWHAG	Ywhag	-0.409879	0.543706	tyrosine 3-monooxygenase/tryptophan 5-monooxygenase activation protein γ
YWHAH	Ywhah	-1.08996	0.0313987	tyrosine 3-monooxygenase/tryptophan 5-monooxygenase activation protein η
B. Dense-core and synaptic-like vesicles
a. Membrane
UNC13D	Unc13d	2.31418	0.0226545	unc-13 homolog D plays a role in vesicle priming
b. Secretory proteins and peptides known to be segregated within DCVs of PC12 and other neural cell types
PDYN	Pdyn	-0.351854	1	Pro-dynorphin
NPPA	Nppa<sup>em1Mcwi</sup>	0.269089	1	natriuretic peptide A
POMC	Pomc	1.4914	0.0858138	pro-opiomelanocortin
CRH	Crh	-4.58862	0.0396152	Corticoliberin, the corticotripin releasing hormone released by patraventricular nucleus of the hippocmpus
c.Secretory proteins expressed by PC12/chromaffin cells long-term stimulated with PACAP
d. Exocytosis
VAMP2	Vamp2	-1.51542	0.00130052	the most important vSNARE of dense-core vesicles
ERC1	Erc1	1.2298	0.039321	ELKS/RAB6-interacting/CAST family member 1, a member of a family of RIM-binding proteins
SYT9	Syt9	-0.332307	0.64482	synaptotagmin IX
e. Remodeling; endocytosis and vesicle traffic
BIN1	Bin1	-1.73686	0.000188819	bridging integrator 1, involved in synaptic vesicle endocytosis
ITSN1	Itsn1	0.546199	0.415382	intersectin 1 (SH3 domain protein), regulates the formation of clathrin-coated vesicles and could be involved in synaptic vesicle recycling
REPS2	Reps2	1.05515	0.6065	RALBP1 associated Eps domain-containing 2, regulates the endocytosis of growth factor receptors
4. DIFFERENTIATION OF NON-NEURAL CELLS
DPF2	Dpf2	-0.824968	0.128491	D4 zinc and double PHD fingers family 2
HMX1	Hmx1	-0.810417	0.165833	H6 family homeobox 1
ONECUT1	Onecut1	-0.420402	0.92142	one cut homeobox 1, mostly active in non-neural cells
NFATC2	Nfatc2	-0.197262	0.972241	nuclear factor of activated T-cells cytoplasmic calcineurin-dependent 2
NR4A1	Nr4a1	-0.196485	0.98068	nuclear receptor subfamily 4 group A member 1, belongs to the steroid-thyroid hormone-retinoid receptor superfamily
WT1	Wt1	-0.110776	1	Wilms tumor 1
SNAI1	Snai1	0.463005	0.6975	snail family zinc finger 1, critical for mesoderm formation
FOXC1	LOC364706	1.14241	0.0804381	forkhead box C1
RUNX1T1	Runx1t1	2.3049	0.12279	runt-related transcription factor 1
KLF10	Klf10	0.340083	0.665641	Kruppel-like factor 10
THEG	Theg	-0.544747	1	testicular haploid expressed gene
NPHP4	Nphp4	-0.32746	0.671117	nephronophthisis 4, participates in renal tubular development and function
NOMO1	Nomo1	-0.00157725	1	NODAL modulator 1
LPIN3	D4A0B2_RAT	0.588355	0.331802	lipin 3, required for normal adipose tissue development
5. OTHE FORMS OF MEMBRANE TRAFFIC AND SECRETION
A. Membrane traffic
ERP29	Erp29	0.392622	0.58024	endoplasmic reticulum protein 29 plays a role in the processing of secretory proteins
TRAM2	F1LUA2_RAT	1.48727	0.0237832	ER translocation of nascent secretory and membrane proteins, associated membrane protein 2
COG1	Cog1	-0.0876792	1	component of the oligomeric Golgi complex 1
MCFD2	Mcfd2	-0.428688	0.54332	multiple coagulation factor deficiency 2, involved in the traffic from the ER to the Golgi complex
AP3D1	Ap3d1	-0.405071	0.54332	adaptor-related protein complex 3 delta 1 subunit, facilitates the budding of vesicles from the Golgi membrane
	GCC2			GRIP and coiled-coil domain containing 2 a peripheral membrane protein localized to the trans-Golgi network
TMEM231	Tmem231	-0.390673	0.600366	transmembrane protein 231 participates in the diffusion barrier between the cilia and the plasma membrane
EXOC3	Exoc3	-0.378999	0.59665	exocyst complex component 3, essential for targeting exocytic vesicles to specific docking sites
AP2A2	Ap2a2	-0.00852673	1	adaptor-related protein complex 2, α2 subunit
VAMP3	Vamp3	0.284053	0.730612	vesicle-associated membrane protein 3/cellubrevin, the VAMP of constitutive exocytosis
STX2	Stx2	0.39847	0.604102	syntaxin 2, a SNARE that regulates epithelial-mesenchymal interactions and epithelial cell morphogenesis and activation
SNX13	Snx13	1.54801	0.00143592	sorting nexin 13 involved in intracellular trafficking and in G ((s)- protein subunit mediated signaling
SNX29	Snx29	-1.86982	0.0298004	sorting nexin 29
SEC14L1	Sec14l1	1.909	0.0312709	SEC14-like 1 involved in intracellular transport system
GCC2	Gcc2	0.267639	0.781324	GRIP and coiled-coil domain-containing protein 2, a peripheral membrane protein localized to the trans-Golgi network involved in targeting
B. Secretory and membrane proteins not yet investigated
for expression and distribution in PC12 and chromaffin cells
SMOC1	F1LSF2_RAT	-1.59848	0.61703	SPARC related modular CA2+- binding 1, a multi-domain secretory protein
SCAMP1	Scamp1	-1.1537	0.0201098	secretory carrier membrane protein 1
MUC6	D4A0Z2_RAT	-1.48573	0.757494	mucin 6 oligomeric mucus/gel-forming
PCSK6	Pcsk6	-1.21375	0.922142	pro-protein convertase subtilisin/kexin type 6
IFI30	Ifi30	-1.12243	0.0570664	interferon γ-inducible protein 30
EGFL7	EGFL7_RAT	-0.684487	0.270226	EGF-like-domain multiple 7, a secreted endothelial cell protein that contains two EGF-like domains
PDGFA	Pdgfa	1.08886	0.0433644	Platelet-derived growth factor subunit A, a member of the platelet-derived growth factor family
LEFTY2	Lefty2	1.1528	0.0568885	left-right determination factor 2, a member of the TGF-β family
6. EXCITABILITY AND TRANSPORT
A. Surface cell channels
a. Voltage-gated
1. of Na+
2. of Ca2+
3. of K+ and Cl-
KCNE3	Kcne3	0.638613	1	K+ VOC Isk-related family member 3, prominently expressed in the kidney
KCNG1	Kcng1	-1.01384	0.240497	K+ VOC subfamily G member 1
CLCNKB	Clcnkb	0.656909	0.559608	Cl- voltage-sensitive Kb channel expressed predominantly in the kidney
b. Non Voltage-Gated
1. of K+ and Cl-
KCTD1	KCTD1_RAT	-0.269469	0.828188	K+ channel tetramerization domain containing 1
KCTD5	Kctd5	-0.636771	0.283494	K+ channel tetramerization domain containing 5
CLNS1A	Clns1a	-0.546164	0.38567	Cl- channel nucleotide-sensitive 1A
2. Others
HCN4	Hcn4	-2.31116	0.0919258	hyperpolarization activated cyclic nucleotide-gated K+ channel 4
TRPV1	Trpv1	-1.22758	0.947176	transient receptor potential cation channel subfamily V, member 11
TRPV2	Trpv2	-1.74468	0.000156578	transient receptor potential cation channel subfamily V, member 2
CNGB1	Cngb1	-1.52375	0.276301	cyclic nucleotide gated channel β1
TPRA1	Tpra1	-0.154366	0.95037	Transmembrane protein adipocyte-associated 1, a ion channel involved in inflammatory pain signaling
B. Surface pumps
C. Transporters
a. Solute carriers
SLC2A12	Slc2a12	1.64477	0.00350675	solute carrier family 2 (facilitated glucose transporter), member 12
SLCO4A1	Slco4a1	-1.68605	0.000908944	solute carrier organic anion transporter family, member 4A1
SLC6A3	Slc6a3	1.64815	0.954792	solute carrier family 6 (dopamine transporter), member 3
SLC6A6	Slc6a6	1.00429	0.376304	solute carrier family 6, member , the transporter of taurine and β-alanine
SLC7A14	Slc7a14	-8.1628	0.0314572	solute carrier family 7, member 14
SLC8A3	Slc8a3	-1.60002	0.0122808	solute carrier family 8 (Na+/Ca2+ exchanger), member 3
SLC9A3	Slc9a3	-0.544747	1	NHE3 cation proton antiporter 3
SLC9A8	Slc9a8	1.12202	0.266685	solute carrier family 9, subfamily A, member 8, a Na+/H+ exchanger
SLC10A6	Slc10a6	3.00681	0.583107	solute carrier family 10 (Na+/bile acid cotransporter), member 6
SLC15A4	Slc15a4	0.0342349	1	solute carrier family 15 (oligopeptide transporter), member 4
SLC26A1	Slc26a1	0.135893	1	solute carrier family 26 (anion exchanger), member 1
SLC29A3	Slc29a3	-0.295328	0.739755	a nucleoside transporter
b. Other Types of Transporter
TAP1	Tap1	0.553282	0.386609	ATP-binding cassette sub-family B
LCN12	D3ZI71_RAT	-0.0731613	1	lipocalin 12
TAPT1	Tapt1	0.798088	0.252256	transmembrane anterior posterior transformation 1
7. SIGNALING: SURFACE RECEPTORS
A. Receptor channels
CHRNA4	Chrna4	-2.00402	0.942468	cholinergic receptor nicotinic α4
B. G protein-coupled receptors
GRM4	Grm4	1.82509	0.0018641	glutamate receptor metabotropic 4
VIPR2	Vipr2	-2.41906	0.383468	vasoactive intestinal peptide receptor 2
C. Tyrosine kinase and phosphatase receptors
a. Tyrosine kinases
PDGFRA	Pdgfra	0.54286	0.928892	platelet-derived growth factor receptor α polypeptide
KIT	Kit	0.6357	1	cKit receptor tyrosine kinase activated by the stem cell factor SCF
b. Tyrosine phosphatases
PTPRT	F1LWF0_RAT	2.82057	0.24763	protein tyrosine phosphatase receptor type T
D. Other receptors including signaling adhesion proteins
a. Receptors of various structure
AMFR	D4ADJ6_RAT	-0.108503	0.951343	autocrine motility factor receptor, an E3 ubiquitin protein ligase
IGF2R	Igf2r	1.39774	0.120897	insulin-like growth factor 2/cation-independent mannose-6-phosphate receptor
NPTXR	Nptxr	-1.43413	0.00216322	neuronal pentraxin receptor
PAQR4	Paqr4	-1.27858	0.00963884	progestin and adipoQ receptor family member IV
SCARA5	Scara5	0.406535	0.861125	scavenger receptor class A, member 5 (putative)
TFRC	Tfrc	0.354563	0.675496	transferrin receptor
TNFRSF13B	Tnfrsf13b	-0.369779	1	tumor necrosis factor receptor superfamily, member 13B
TSPAN2	Tspan2	-0.279185	0.778242	tetraspanin 2
TM4SF1	Tm4sf1	1.41115	0.665641	transmembrane 4 L six family member 1, a member of the tetraspanin family.
b. Adhesion proteins with signaling function
ICAM5	Icam5	-1.36247	0.013135	intercellular adhesion molecule 5, telencephalin Ig type
CDON	Cdon	0.775141	0.329526	cell adhesion-associated oncogene-regulated, a member of the Ig superfamily
CADM2	Cadm2	-0.761849	1	cell adhesion molecule 2, Ig type
CELSR2	Celsr2	-2.62397	0.0447222	a cadherin of the flamingo subfamily
CDH1	Cdh1	-1.40823	0.00955067	cadherin1 type1 E cadherin
NPTN	Nptn	-0.262735	0.769394	neuroplastin, an adhesion protein of the Ig type
E. Receptor and channel-associated proteins
SOCS5	Socs5	-0.570958	0.32504	suppressor of cytokine signaling 5
TBRG4	Tbrg4	-1.04888	0.0530425	transforming growth factor βregulator 4 LRPAP1, low density lipoprotein receptor-related protein-associated protein 1
GRB10	Grb10	1.06656	0.0761986	growth factor receptor-bound protein 10
ITGB1BP1	Itgb1bp1	1.45183	0.020415	integrin β1 binding protein 1
CBLN1	Cbln1	-0.823195	0.187299	Pre-cerebellin, a protein of the post-synaptic structures of Purkinje neurons.
LRPAP1	Lrpap1	0.540179	0.346562	Low density lipoprotein receptor-related protein associated protein
F. Receptor Ligands; their synthesis and processing
TGFB1	Tgfb1	-0.901401	0.0868406	transforming growth factor β1
BMP2	Bmp2	-1.82036	0.000103616	bone morphogenetic protein 2 belongs to the TGFβ superfamily
PPAPDC3	Ppapdc3	-1.74023	0.000575889	phosphatidic acid phosphatase type 2 domain-containing 3
AXIN2	Axin2	1.00101	0.23481	axin 2, regulates the stability of (-catenin in the Wnt signaling pathway
8. SIGNALING: INTRACELLULAR PROTEINS
A. Protein kinases, protein phosphatases and their modulators
a. Protein kinases
MAP2K1	Map2k1	-0.219112	0.826259	mitogen-activated protein kinase kinase 1
MAP2K3	Map2k3	-0.552365	0.359039	mitogen-activated protein kinase kinase 3
MAP3K4	Map3k4	0.0779275	0.99154	mitogen-activated protein kinase-kinase-kinase 4
CSNK2A1	Csnk2a1	0.16109	0.947562	casein kinase 2, α1 polypeptide
MELK	Melk	0.481486	0.469813	maternal embryonic leucine zipper kinase
PRKAG2	Prkag2	-1.03027	0.0619511	protein kinase AMP-activated γ2 non-catalytic subunit
VRK3	Vrk3	-0.895919	0.0981807	vaccinia related kinase 3
SIK1	Sik1	-0.115884	0.969898	salt-inducible kinase 1
SRPK2	Srpk2	1.06692	0.15219	SRSF protein kinase 2
SGK1	Sgk1	1.75719	0.0187152	serum/glucocorticoid regulated kinase 1
PIK3R2	Pik3r2	0.750382	0.25181	phosphoinositide-3-kinase regulatory subunit 2β
ITPK1	Itpk1	-1.28861	0.00903298	inositol-tetrakisphosphate 1-kinase
BCR	Bcr	-0.809658	0.39524	breakpoint cluster region
THEM4	Them4	-0.117723	0.981769	thioesterase superfamily member 4, an inhibitor of Akt phosphorylation and action
b. Protein phosphatases
PTPLB	Ptplb	-0.497997	0.441844	protein tyrosine phosphatase-like (proline instead of catalytic arginine) memberβ
DUSP16	Dusp16	0.629814	0.30777	dual specificity phosphatase 16
c. Associated proteins
AKAP8L	Akap8l	-0.796303	0.143123	A kinase (PRKA) anchor protein 8-like
AKAP10	Akap10	-0.140206	0.910523	A kinase (PRKA) anchor protein 10
CDK5R1	Cdk5r1	0.194004	0.993982	cyclin-dependent kinase 5 regulatory subunit 1 (p35)
PRKRIP1	Prkrip1	0.711272	0.237353	protein kinase R interacting protein 1
TNIP2	Tnip2	0.837912	0.192214	TNFAIP3 interacting protein 2, involved in the activation of ERK
CDK5RAP2	F1M4B7_RAT	1.16039	0.0237816	CDK5 regulatory subunit associated protein 2
FAM126A	Fam126a	1.80792	0.0777719	family with sequence similarity 126 member A
ST5	St5	-0.171157	0.909653	suppression of tumorigenicity 5, acts as a regulator of MAPK1/ERK2 kinase
ARPP19	Arpp19	1.13555	0.110516	cAMP-regulated phosphoprotein 19kDa, an inhibitor of protein phosphatase-2A that regulates mitosis
WIPI2	Wipi2	0.0323275	1	WD repeat domain phosphoinositide-interacting protein 2, involved in the assembly of multiprotein complexes
B. Intracellular receptors and enzymes, and their modulators
ADCY5	Adcy5	0.195938	0.969048	adenylate cyclase 5
KHDRBS3	Khdrbs3	-1.09446	0.030711	KH domain containing RNA binding signal transduction associated 3
BTBD1	Btbd1	-0.945122	0.0675793	BTB (POZ) domain containing 1
NOS2	Nos2	-0.351854	1	nitric oxide synthase 2, inducible
TNFAIP8	Tnfaip8	1.6151	0.0268688	tumor necrosis factor alpha-induced protein 8
C. G proteins, their regulators and their effectors
a. Trimeric G proteins
SNX13	Snx13	1.54801	0.00143592	sorting nexin 13 attenuates the G ( (s)-mediated signaling of trimeric G proteis
b. Small G proteins
RAB4A	Rab4a	-0.700379	0.227074	a Rab G protein member of the Ras family
RAB20	Rab20	-0.247499	0.823548	a Rab G protein member of the Ras family
RAB7A	Rab7a	0.497263	0.436519	Rab7A regulates vesicle traffic to the late endosomes and also from late endosomes to lysosomes
ARL6ip6	Arl6ip6	0.236819	0.839338	an ADP-ribosylation factor-like 6, a small G protein involved in theregulation of intracellular traffic
RRAGC	Rragc	1.01525	0.0486518	Ras-related GTP binding C protein
c. GEFs, GAPs and GDIs
1. GEFs
DOCK8	Dock8	-0.148821	0.922142	dedicator of cytokinesis 8, a GEF of Rho G proteins
DOCK9	Dock9	1.03996	0.35024	dedicator of cytokinesis 9, an unconventional Rac-specific GEF
WDR7	Wdr7	0.207626	0.950779	WD repeat domain 7, binds directly to the Rab3A GDP/GTP exchange protein and indirectly to the Rab3A GDP/GTP activating protein
2. GAPs
DLC1	Dlc1	-4.2311	0.116397	a Rho GAP protein deleted in liver cancer 1
RAP1GAP	Rap1gap	-1.83342	0.000124775	down-regulates the activity of the Ras-related RAP1 protein
TSC2	Tsc2	-0.420512	0.530244	tuberous sclerosis 2, a GAP and a specific tumor suppressor
TBC1D2B	Tbc1d2b	-0.218341	0.797585	Rab22-binding protein, a GAP for Rab and Arf
AGAP1	Agap1	-0.0575213	1	ArfGAP with GTPase domain, ankyrin repeat and PH domain 1
ASAP2	Asap2	1.28629	0.387693	ArfGAP with SH3 domain, ankyrin repeat and PH domain 2
ARAP3	D4ADI5_RAT	-0.159228	0.976344	ArfGAP with Rho GAP domain, ankyrin repeat and PH domain 3
SH3BP1	Sh3bp1	0.403449	0.583305	a Rho GAP
TBC1D22A	Tbc1d22a	0.437053	0.548712	TBC1 domain family member 22A, a putative Rab33 GAP
ARHGAP21	Arhgap21	1.66746	0.0576161	a GAP working preferentially on Ccd42
GDIs and other modulators
RGL2	Rgl2	-0.0112941	1	a Ral guanine nucleotide dissociation stimulator-like 2
RSU1	Rsu1	-0.112082	0.969118	a Ras suppressor protein 1
TRIM67	Trim67	-5.75472	0.0741912	a negative regulator of Ras
RABGGTA	Rabggta	-0.745667	0.191393	a Rab geranylgeranyltransferase α subunit
9. Ca2+ BINDING AND SIGNALING PROTEINS
CAMK1G	Camk1g	-2.54475	0.872832	Ca2+/calmodulin-dependent protein kinase IG
TPD52L1	Tpd52l1	-1.60964	0.0190124	tumor protein D52-like 1, involved in proliferation and Ca2+ signaling
EFHC1	Efhc1	-0.351854	1	EF-hand domain (C-terminal) containing 1
CPPED1	Cpped1	-0.0256133	1	calcineurin-like phosphoesterase domain containing 1
C2CD2	C2cd2	0.474704	0.59665	C2 Ca2+-dependent domain-containing 2
RCN3	Rcn3	0.947357	0.0654072	reticulocalbin, with a 3 EF-hand Ca2+- binding domain
STIM2	Stim2	2.24397	0.0106081	stromal interaction molecule, 2 the ER protein involved in the activation of plasma membrane Orai Ca2+ entry channels
10. CELL SURFACE AND MATRIX PROTEINS
A. Adhesion proteins
ICAM5	Icam5	-1.36247	0.013135	intercellular adhesion molecule 5 telencephalin, an Ig type protein
CADM2	Cadm2	-0.761849	1	cell adhesion molecule 2, an Ig type protein
CDON	Cdon	0.775141	0.329526	cell adhesion associated oncogene-regulated, a member of the Ig superfamily
NPTN	Nptn	-0.262735	0.769394	neuroplastin, an adhesion protein of the Ig type
FANK1	Fank1	-0.604674	1	fibronectin type III with ankyrin repeat domains
CEACAM16	Ceacam16	-0.373794	0.99124	carcinoembryonic antigen-related cell adhesion molecule 16
CDH1	Cdh1	-1.40823	0.00955067	cadherin1 type1 E cadherin
CELSR2	Celsr2	-2.62397	0.0447222	a cadherin of the flamingo subfamily
CDH13	Cdh13	2.21518	0.756929	cadherin 13, a negative regulator of axon growth during neural differentiation
LGALS1	Lgals1	-0.068673	1	lectin galactoside-binding soluble1
B. Other surface proteins
THY1	Thy1	-1.02785	0.0449177	Thy-1 cell surface antigen
SEMA4D	Sema4d	-0.864456	0.162792	sema domain, immunoglobulin domain, transmembrane domain and short cytoplasmic domain (semaphorin) 4D
C. Extracellular matrix proteins
FBLN1	Fbln1	0.323043	0.64417	fibulin-1, a member of a fibrillar extracellular matrix bound to laminin
ELFN1	Elfn1	-1.45152	1	extracellular leucine-rich repeat and fibronectin type III domain containing 1
ADAM12	Adam12	0.138484	1	ADAM metallopeptidase domain 12
ADAMTS20	D3ZN23_RAT	0.823114	1	ADAM metallopeptidase with thrombospondin type 1 motif 20
ADAM23	Adam23	-0.73482	0.577429	ADAM metallopeptidase domain 23
ACAN	Acan	-0.544747	1	aggrecan a major component of cartilage extracellular matrix
COL4A2	F1M6Q3_RAT	1.03486	0.80651	collagen type IV α2
COL11A1	COBA1_RAT	-0.213754	1	Collagen alpha-1(XI) chain
11. CYTOSKELETON
A. Actin and actin-associated proteins
TMOD2	Tmod2	-1.39269	0.219047	tropomodulin 2 (neuronal) of the tropomodulin family, an actin-regulatory proteins
ABLIM2	Ablim2	-0.572482	0.637544	actin binding LIM protein family member 2
PFN1	Pfn1	0.0329266	1	profilin1, an actin monomer-binding protein
TNS1	D4AAX7_RAT	-0.534277	0.768512	tensin 1 crosslinks actin filaments
ARAP3	D4ADI5_RAT	-0.159228	0.976344	ArfGAP with RhoGAP domain ankyrin repeat and PH domain 3, cooperates in the rearrangements of the cytoskeleton and cell shape
PARVB	Parvb	0.721965	0.359294	parvin β, plays a role in cytoskeleton organization and cell adhesion
CEP170	D3ZET9_RAT	1.29746	0.166301	centrosomal protein 170kDa
B. Tubulin and microtubules
TPPP	Tppp	-2.12124	0.14926	tubulin polymerization promoting protein
PSRC1	Psrc1	-0.648377	0.289615	proline/serine-rich coiled-coil 1 function as a microtubule destabilizing protein
MAP1LC3B	Map1lc3b	-0.583149	0.34594	a neuronal microtubule-associated protein 1 light chain 3β
PARD3	Pard3	-0.420908	0.512643	par-3 family cell polarity regulator, regulates the stability of the microtubule cytoskeleton during neuronal migration
KATNAL1	Katnal1	-0.173309	0.916813	katanin p60 subunit A-like 1
MAD1L1	Mad1l1	-0.140793	0.932586	MAD1 mitotic arrest deficient-like 1
HAUS8	Haus8	0.0771552	1	HAUS augmin-like complex subunit 8 participates in the generation of microtubules
KBTBD8	Kbtbd8	0.564348	0.411858	KBTBD8 kelch repeat and BTB (POZ) domain containing 8, co-localizes with α-tubulin in the Golgi complex and on the spindle apparatus
HOOK1	Hook1	0.571494	0.359862	hook microtubule-tethering protein 1, links endocytic membrane trafficking to the microtubule cytoskeleton
HOOK2	D4ACS1_RAT	0.0852812	0.99124	hook microtubule-tethering protein 2, inks endocytic membrane trafficking to the microtubule cytoskeleton
DYNLT1	Dynlt1	0.813981	0.123258	dynein light chain, Tctex-type 1
DNAL4	D3ZIE8_RAT	-0.5301	0.426658	dynein axonemal light chain 4, a component of the dynein motor complex
HAUS1	Haus1	0.822178	0.178361	HAUS augmin-like complex subunit 1, a component of t a microtubule-binding complex involved in microtubule generation
TUBB6	Tubb6	1.15198	0.0202706	tubulin β6 class V
KIF5B	Kif5b	0.845794	0.132984	kinesin family member 5B KIF26A, an atypical kinesin
KIF26A	Kif26a	-0.0837734	0.97193	kinesin-like protein KIF26A
C. Others
NEFG	Nefh	-1.33093	0.00563547	Neurofilament heavy polypeptide
ANKRD2	Ankrd2	0.352079	1	ankyrin repeat domain 2 (stretch responsive muscle)
EMILIN3	Emilin3	0.820233	0.837316	elastin microfibril interfacer 3
PLEKHM1	Plekhm1	-0.691123	0.225147	pleckstrin homology domain containing, family M (with RUN domain) member 1, a protein associated to the lysosome surface
CLNS1A	Clns1a	-0.546164	0.38567	Cl- channel nucleotide-sensitive 1A, regulates many processes including the dynamics of the cytoskeleton.
TMOD3	Tmod3	-0.0468761	1	tropomodulin 3 (ubiquitous)
MYO1D	Myo1d	-0.229771	0.861909	myosin ID
MYO9B	Myo9B	0.0736569	1	myosin IXB
MYLIP	Mylip	-4.54464	0.0582338	myosin regulatory light chain interacting protein
TNNT2	Tnnt2	0.150514	0.961522	troponin T type 2
MYNN	Mynn	0.117596	0.98002	myoneurin
CLDN15	Cldn15	0.821584	0.224946	claudin 15, an integral membrane protein and a component of tight junctional strands
12. CHAPERONE and UBIQUITINATION PROTEINS
A. Chaperones
HSBP1	Hsbp1	-0.758579	0.177605	heat shock factor binding protein 1
NPM2	Npm2	-2.06823	0.740679	nucleophosmin/nucleoplasmin 2, a nuclear chaperone
CD74	Cd74	-0.822498	0.758432	CD74 molecule major histocompatibility complex class II invariant chain, an important chaperone
PSMG3	LOC100361517	0.141277	0.918707	proteasome (prosome macropain) assembly chaperone 3
CHORDC1	Chordc1	-0.243276	0.76759	cysteine and histidine-rich domain (CHORD) containing 1, interacts with HSP90
DNAJB2	Dnajb2	0.410795	0.556151	DnaJ (Hsp40) homolog subfamily B member 2, a brain protein involved in protein folding
B. Ubiquitinations
DCAF17	DCA17_RAT	0.253803	0.987139	DDB1 and CUL4-associated factor 17, associates with cullin 4A/damaged DNA binding protein 1 ubiquitin ligase
UBR5	Ubr5	-0.289513	0.741756	ubiquitin protein ligase E3 component n-recognin 5
VHL	Vhl	0.297932	0.718282	von Hippel-Lindau tumor suppressor E3 ubiquitin protein ligase
AMFR	D4ADJ6_RAT	-0.108503	0.951343	autocrine motility factor receptor E3 ubiquitin protein ligase
UBL3	Ubl3	-0.223891	0.81487	ubiquitin-like 3
USP37	LOC100361658	0.107947	1	ubiquitin specific peptidase 37
MUL1	Mul1	-0.203922	0.833179	mitochondrial E3 ubiquitin protein ligase 1
UBE2G2	Ube2g2	-0.109636	0.975238	ubiquitin-conjugating enzyme E2G 2
FBXO2	Fbxo2	0.41065	0.542137	F-box protein 2 one of the four subunits of the ubiquitin protein ligase complex
CCM2	Ccm2	-0.00130126	1	cerebral cavernous malformation 2, a scaffold protein that interacts with the SMAD specific E3 ubiquitin protein ligase 1
PSMB9	Psmb9	0.1506	0.922142	proteasome (prosome macropain) subunit β, type 9
STOML1	Stoml1	0.191244	0.897751	stomatin (EPB72)-like 1
UFM1	Ufm1	0.447369	0.490981	Ubiquitin-fold modifier 1
RNF11	D3ZTC2_RAT	1.16351	0.198227	(RING finger protein 11), the E3 ubiquitin ligase RNF11
13. OTHER FUNCTIONS
A. Neurodegeneration
B. Proliferation and apoptosis
ARMC5	Armc5	-0.569517	0.34771	armadillo repeat containing 5, a putativev anti-oncogene
MANSC1	Mansc1	0.525459	1	domain containing MANSC1, involved in proliferation
TP53BP2	Tp53bp2	0.597948	0.347219	tumor protein p53 binding protein 2, regulates apoptosis and cell growth by interaction with members of the p53 family
TNFAIP2	D3ZYQ3_RAT	-1.88176	5.82274e-05	a retinoic acid target gene, promotes proliferation
CNNM3	D3ZU94_RAT	-1.51643	0.00136184	cyclin M3, involved in cell proliferation
CCPG1	D4AE99_RAT	-0.303458	0.706694	cell cycle progression 1
SPATC1	RGD1565316	-1.78145	0.219879	spermatogenesis and centriole-associated 1, a novel centrosomal protein
CEP72	Cep72	-0.577356	0.368402	centrosomal protein 72kDa
BUB3	Bub3	-0.524264	0.415196	BUB3 mitotic checkpoint protein
PDCD6IP	Pdcd6ip	0.703371	0.235713	programmed cell death 6-nteracting protein, required for apoptosis in a Ca2+-dependent manner
TNFAIP2	D3ZYQ3_RAT	-1.88176	5.82274e-05	involved in the regulation of apoptosis
NPEPL1	Npepl1	-0.696921	0.236955	involved in apoptosis
BID	Bid	1.5151	0.00186117	participates in the regulation of apoptosis
C. Metabolism
D. Nucleus, Nucleolus ribosomes RNA
RPS16	Rps16	-0.95064	0.14368	ribosomal protein S16
RPS20	LOC100362684	1.70994	0.0333411	ribosomal protein S20 (in chromosome 5)
MRPL19	Mrpl19	0.313785	0.732318	mitochondrial ribosomal protein L19
RPL37	Rpl37	0.373772	0.667859	ribosomal protein L37
RPS20	LOC100359951	0.371209	1	ribosomal protein S20 (in chromosome 9)
RRS1	Rrs1	0.41475	0.583107	RRS1 ribosome biogenesis regulator homolog
N4BP1	N4bp1	0.380277	0.83939	NEDD4 binding protein 1, a nucleolar protein
E. Development, differentiation
F. Other processes
HHIPL2	RGD1311317	1.7061	0.293892	the key molecule for vascular remodeling
FTH1	Fth1	-0.685743	0.343608	ferritin heavy polypeptide 1, the major intracellular iron storage protein
XKR6	Xkr6	-0.500307	0.516884	XK Kell blood group complex subunit-related family member 6
TOMM20	Tomm20	0.0502685	1	translocase of outer mitochondrial membrane 20 homolog
FASTKD2	FAKD2_RAT	0.78367	0.223723	FAST kinase domains 2, a protein of the mitochondrial inner compartment
LETM1	Letm1	0.708317	0.438079	leucine zipper-EF-hand containing transmembrane protein 1, maintains the mitochondrial tubular shape
MR1	Mr1	0.828444	0.222382	major histocompatibility complex class I-related
HCCS	Hccs	1.05083	0.105575	holocytochrome c synthase covalently links a heme group to the apoprotein
NBEAL2	Nbeal2	0.905475	0.261971	neurobeachin-like 2 plays a role in megakaryocyte α-granule biogenesis
WFS1	Wfs1	1.26986	0.0681005	Wolfram syndrome 1 (wolframin)
14. ADDITIONAL FACTORS AND ENZYMES
A. of nucleotides and nucleic acids
DDX25	Ddx25	-1.8749	0.000292948	testicular RNA helicase
DPYSL4	Dpysl4	-1.24757	0.21362	dihydropyrimidinase-like 4
ALKBH2	Alkbh2	-1.04459	0.0479639	alkB alkylation repair homolog 2
RPUSD4	Rpusd4	-0.694458	0.251734	RNA pseudouridylate synthase domain containing 4
TNKS	Tnks	0.121439	1	tankyrase, TRF1-interacting ankyrin-related ADP-ribose polymerase
RNGTT	Rngtt	0.588094	0.36268	RNA guanylyltransferase and 5'-phosphatase
ART5	Art5	1.26909	1	ADP-ribosyltransferase 5
TYW1	Tyw1	1.44915	0.0192449	tRNA-yW synthesizing protein 1 homolog
RPIA	Rpia	1.41905	0.00430268	ribose 5-phosphate isomerase A
PUS7	Pus7	1.63006	0.0325457	pseudouridylate synthase 7 homolog
PUS3	Pus3	-0.253514	0.810319	pseudouridylate synthase 3
ACY1	Acy1	-0.0116859	1	aminoacylase 1
ELAC2	Elac2	0.0180262	1	elaC ribonuclease Z 2 catalyzes the removal of the 3' trailer from precursor tRNAs
AK2	KAD2_RAT	1.83757	0.00683499	Adenylate kinase 2, mitochondrial
RPUSD1	Rpusd1	-0.813702	0.158155	RNA pseudouridylate synthase domain-containing protein 1
B. of aminoacids, peptides and proteins
PEPD	Pepd	-0.557554	0.376481	peptidase D
PPIF	Ppif	-1.11422	0.0336931	peptidylprolyl isomerase F
PPIH	D3ZW28_RAT	0.550145	0.412937	peptidylprolyl isomerase H (cyclophilin H)
TGM1	Tgm1	-0.551332	0.540884	transglutaminase 1, catalyzes the addition of an alkyl group from an akylamine to a glutamine residue of a protein
TGM4	Tgm4	0.528845	0.440618	transglutaminase 4
PLOD3	Plod3	0.303777	0.726605	procollagen-lysine 2-oxoglutarate 5-dioxygenase 3, catalyzes the hydroxylation of lysyl residues in collagen-like peptides
SARDH	SARDH_RAT	0.671785	0.270584	sarcosine dehydrogenase
PRSS22	Prss22	0.803567	1	protease serine22
GGCX	Ggcx	1.17326	0.0207948	γ-glutamyl carboxylase, catalyzes the posttranslational modification of vitamin K-dependent protein
OPLAH	Oplah	-0.506626	0.48263	5-oxoprolinase catalyzes the conversion of 5-oxo-L-proline to L-glutamate
AHCYL2	D3ZWL6_RAT	0.26556	0.833924	putative adenosylhomocysteinase 3
C. of sugars, glycoproteins mucopolysaccharades
ST8SIA3	St8sia3	-4.13878	0.0163589	α-N-acetyl-neuraminide α-2,8-sialyltransferase 3
MGAT3	Mgat3	-2.43908	0.0176199	N-acetylglucosaminyltransferase-III (GnT-III)
XYLT	Xylt2	0.177841	0.865423	xylosyltransferase 2
PGM2L1	Pgm2l1	-1.26518	0.00963884	phosphoglucomutase 2-like 1
PIGM	Pigm	-1.05092	0.0374965	phosphatidylinositol glycan anchor biosynthesis class M, a mannosyltransferase of the ER
GALNT2	Galnt2	-0.324995	0.65051	UDP-N-acetyl-α-D-galactosamine:polypeptide N-acetylgalactosaminyltransferase 2 (GalNAc-T2)
GALNT7	Galnt7	1.84955	0.000162391	UDP-N-acetyl-α-D-galactosamine:polypeptide N-acetylgalactosaminyltransferase 7
ST3GAL1	St3gal1	1.96138	0.0174271	ST3 β-galactoside α-2,3-sialyltransferase 1
GMDS	Gmds	-0.149044	0.952894	GDP-mannose 46-dehydratas
MGAT5B	Mgat5b	0.0411115	1	mannosyl (α-1,6-)-glycoprotein β-1,6-N-acetyl-glucosaminyltransferase isozyme B
HLCS	Hlcs	0.110798	1	holocarboxylase synthetase (biotin-(proprionyl-CoA-carboxylase (ATP-hydrolysing)) ligase
SHPK	Shpk	0.124373	0.948261	sedoheptulokinase
PGM1	Pgm1	0.93473	0.0751648	phosphoglucomutase 1
EPM2A	Epm2a	1.03645	0.586985	epilepsy progressive myoclonus type 2A Lafora disease (laforin), a dual-specificity phosphatase involved in glycogen metabolism
EXT1	Ext1	1.43914	0.00363028	exostosin glycosyltransferase 1, an ER-resident type II transmembrane glycosyltransferase involved in heparan sulfate biosynthesis
XYLT1	Xylt1	-1.58677	0.678427	Xylosyltransferase 1
D. of lipids
DGAT1	Dgat1	-0.997503	0.0572158	diacylglycerol O-acyltransferase 1
AGPAT2	Agpat2	-0.970907	0.0697584	1-acylglycerol-3-phosphate O-acyltransferase 2
AGPAT4	Agpat4	0.89654	0.234956	1-acylglycerol-3-phosphate O-acyltransferase 4
PPAP2C	Ppap2c	-0.434407	0.547156	phosphatidic acid phosphatase type 2C
PGS1	Pgs1	-0.655591	0.260362	phosphatidylglycerophosphate synthase 1
GPAM	Gpam	0.112561	1	glycerol-3-phosphate acyltransferase mitochondrial
PITPNB	Pitpnb	0.190246	0.87465	phosphatidylinositol transfer protein β
PISD	D3ZAW2_RAT	-0.53495	0.423644	phosphatidylserine decarboxylase
HSDL2	Hsdl2	1.7183	0.0593745	hydroxysteroid dehydrogenase like 2
LIPG	Lipg	1.97007	0.888483	lipase endothelial
E. of neurotransmission and neuromodulation
F. of metabolism
RPTOR	D3ZDU2_RAT	0.901427	0.194408	regulatory protei-associated protein of mTOR complex 1
INSIG2	Insig2	-0.390015	0.62316	insulin induced gene 2 blocks the processing of the sterol regulatory element binding proteins SREBPs
GSR	Gsr	-0.573137	0.350048	glutathione reductase
TSC2	Tsc2	-0.420512	0.530244	tuberous sclerosis 2, a GAP and a specific tumor suppressor
SCO1	Sco1	-0.296671	0.739755	SCO1 cytochrome c oxidase assembly protein
NDUFA10L1	Ndufa10l1	-0.219338	0.867196	NADH dehydrogenase (ubiquinone) 1 α subcomplex 10-like 1
CYP4F5	Cyp4f5	0.0926044	1	cytochrome P450 family 4, subfamily F5
CYP4F17	Cyp4f17	0.124343	0.962322	cytochrome P450 family 4, subfamily F, polypeptide 17
AKR7A2	Akr7a2	0.128511	0.972076	aldo-keto reductase family 7, member A2 (aflatoxin aldehyde reductase)
ALDH7A1	Aldh7a1	0.525771	0.409679	aldehyde dehydrogenase 7, family member A1
METTL14	Mettl14	0.137617	0.946372	methyltransferase-like 14
SUCLG1	Suclg1	0.342794	0.641246	succinate-CoA ligase α subunit
NRF1	Nrf1	0.0987016	0.993982	nuclear respiratory factor 1
G. of other areas
C1QL1	C1ql1	-1.77604	0.000198437	complement component 1 q, subcomponent-like 1
BNIP3L	Bnip3l	-1.31747	0.00707393	BCL2/adenovirus E1B 19kDa-interacting protein 3-like, has a role in apoptosis
FNTA	Fnta	-0.208618	0.856536	farnesyltransferase CAAX box α
TIMM44	Timm44	-0.183147	0.895987	translocase of inner mitochondrial membrane 44 homolog
HMBS	Hmbs	-0.0774754	1	hydroxymethylbilane synthase
METTL8	Mettl8	-0.013581	1	methyltransferase like 8
NDRG4	Ndrg4	0.178598	0.89975	NDRG family member 4 belongs to the α/β hydrolase superfamily
H. Enzyme inhibitors and modulators
AZIN1	Azin1	-1.12092	0.0273973	antizyme inhibitor 1
GLRX3	Glrx3	-0.186514	0.878423	glutaredoxin 3
SERPINB6A	Serpinb6a	0.127113	0.943899	serine (or cysteine) peptidase inhibitor clade B, member 6a
15. UNKNOWN FUNCTIONS
A. Coiled-coil domain-containing
B. Family with sequence similarity
C. Leucine-rich repeat-containing
LRRC4	Lrrc4	0.942959	0.863895	leucine rich repeat-containing 4
LRFN4	Lrfn4	-1.39869	0.443002	leucine rich repeat and fibronectin type III domain-containing 4
D. Transmembrane proteins
TMEM14c	Tmem14c	-0.127961	0.97082	transmembrane protein 14c
TMEM114	Tmem114	4.17566	0.0826454	transmembrane protein 114c
TMEM116	Tmem116	2.57534	0.05739	transmembrane protein 116
TMEM125	LOC100363509	2.0253	0.0113237	transmembrane protein 125
TMEM160	Tmem160	-1.48931	0.00232774	transmembrane protein 160
TMEM165	Tmem165	1.04542	0.0540949	transmembrane protein 165
TMEM167A	LOC100359823	0.848143	0.125926	transmembrane protein 167A
TMEM168	Tmem168	0.751395	0.17782	transmembrane protein 168
TMEM205	Tmem205	-1.16478	0.143544	transmembrane protein 205
E. Finger proteins
RNF167	Rnf167	-0.918045	0.0860271	ring finger protein 167
ZFP280B	Zfp280b	-0.906176	0.0838891	zinc finger protein 280B
ZFP276	Zfp276	-1.01781	0.0500427	zinc finger protein (C2H2 type) 276
ZDHHC3	Zdhhc3	-0.200978	0.861389	zinc finger DHHC-type containing 3
ZMYND19	Zmynd19	-0.257963	0.767151	zinc finger MYND-type containing 19
ZFP386	Zfp386	-0.261946	0.806098	zinc finger protein 386 (Kruppel-like)
ZFP426L2	Zfp426l2	-0.615125	0.32504
PHF15	Phf15	-0.367336	0.805659	PHD finger protein 15
ZBTB2	Zbtb2	0.0295495	1	zinc finger and BTB domain containing 2
FLYWCH1	D3ZP09_RAT	-0.776254	0.156681	FLYWCH-type zinc finger 1
PHF1	Phf1	-1.09219	0.0372832	PHD finger protein 1
ZFP41	Zfp41	0.534437	0.496485	ZFP41 zinc finger protein
ZCCHC14	Zcchc14	0.308262	0.923627	zinc finger CCHC domain containing 14
ZSCAN29	D3ZPM6_RAT	0.643963	0.598643	zinc finger and SCAN domain containing 29
CXXC5	ENSRNOT00000004958	0.723446	1	CXXC finger protein 5
ZFPM1	D4A168_RAT	-0.04893	1	zinc finger protein, FOG family member 1
ZC3H18	D3Z893_RAT	-0.10615	0.961522	zinc finger CCCH-type containing 18
ZCCHC2	Zcchc2	0.732565	0.207097	zinc finger CCHC domain containing 2
RNF11L2	D4A168_RAT	-0.04893	1	ring finger protein 11-like 2
CXXC5	ENSRNOT00000004958	0.723446	1	CXXC finger protein 5
F. Others
LOC100359421	LOC100359421	0.182935	0.851162	histone H3.3B-like
LOC100365299	LOC100365299	0.335405	0.959865
RGD1562200	RGD1562200	0.870989	0.406749
RGD1565705	RGD1565705	0.751795	0.267671
RGD1564405	LOC100365033	1.83998	0.233203	similar to mKIAA1321 protein
RGD1304884	RGD1304884	0.145845	0.966588	similar to RIKEN cDNA 6430548M08
RGD1305350	RGD1305350	0.167261	0.916813	similar to RIKEN cDNA 2510039O18
RGD1310110	RGD1310110	0.266592	0.755639	similar to 3632451O06Rik protein
RGD1562987	RGD1562987	0.371494	0.610415	similar to cDNA sequence BC031181
RGD1563815	RGD1563815	1.7027	0.503895	similar to Na+-glucose cotransporter-like 1
RGD1310429	RGD1310429	0.964256	0.247261	similar to protein Njmu-R1
RGD1562178	RGD1562178	-0.0954566	1	similar to adenylate kinase 2
RGD1303003	RGD1303003	-0.976397	0.061995	homolog of zebrafish ES1
RGD1308750	RGD1308750	-0.477698	0.888316	similar to DNA segment Chr 19 Brigham & Womens Genetics 1357 expressed
RGD1562310	RGD1562310	-0.152229	0.913365	similar to hypothetical protein FLJ21415
RHBDL3	Rhbdl3	1.7156	0.306897	rhomboid veinlet-like 3
KBTBD11	Kbtbd11	-2.36417	0.111788	kelch repeat and BTB (POZ) domain containing 11
KLHL7	Klhl7	1.73336	0.0209585	kelch-like family member 7
KLHL29	Klhl29	-1.51535	0.212824	kelch-like family member 29
AFF1	Aff1	1.02829	0.427556	AF4/FMR2 family member 1
HHIPL2	RGD1311317	1.7061	0.293892	HHIP-like 2
L3MBTL4	LOC689856	0.39573	0.961893	l(3)mbt-like 4 (Drosophila)
ARV1	Arv1	-1.31383	0.00957405	ARV1 homolog
DET1	Det1	-0.234815	0.810319	de-etiolated homolog 1
CLPTM1L	Clptm1l	-0.174378	0.892005	CLPTM1-like
PKD1	F1MAD3_RAT	0.175564	0.962311	Pkd1 polycystic kidney disease 1 homolog (human)
FICD	Ficd	0.731743	0.212518	FIC domain containing
ICOSLG	F1LVL2_RAT	-0.603736	0.362589	inducible T-cell co-stimulator ligand
FES	Fes	1.3031	0.113549	similar to the feline sarcoma oncogene
TSN17	TSN17_RAT	-0.501725	0.442879	tetraspanin-17
RWDD3	Rwdd3	0.0781028	1	RWD domain containing 3
MICALCL	Micalcl	0.941492	0.0996329	MICAL C-terminal like
NACAD	F1M6E5_RAT	0.354207	0.862367	NAC α domain containing
PRELID2	D3ZX53_RAT	1.4638	0.112233	PRELI domain containing 2
WFDC6B	Wfdc6b	0.460412	1	WAP four-disulfide core domain 6B
SND1	D4A8Y5_RAT	1.2313	0.0132306	staphylococcal nuclease and tudor domain containing 1
SCMH1	Scmh1	1.20024	0.0183881	sex comb on middle homolog 1
RSBN1L	Rsbn1l	1.22387	0.199732	round spermatid basic protein 1-like
PAPPA	D3ZNQ7_RAT	-1.49897	0.616739
PARVA	Parva	-1.71317	0.00310238
LARGE	Large	-1.11525	0.0296547
REN	Ren	-2.53331	0.0446906
SAMD11	RGD1310271	0.871461	0.237678
UNG	Ung	-0.0767122	0.997835
WASL	Wasl	0.755635	0.373166
YTHDF3	Ythdf3	0.264515	0.788433
G. Unknown genes expressed in the rat
D4A9Y4_RAT	D4A9Y4_RAT	-0.609386	0.818978
F1M5K2_RAT	F1M5K2_RAT	-0.15102	0.918707
D4ADS1_RAT	D4ADS1_RAT	0.251068	1
NRX3A_RAT	NRX3A_RAT	0.496202	0.997271
E9PTD0_RAT	E9PTD0_RAT	1.28764	0.349855
D4A5H3_RAT	D4A5H3_RAT	1.35402	0.691192
D3ZEP6_RAT	D3ZEP6_RAT	3.26747	0.0790653
