# Supplementary material for: REST-Governed Gene Expression Profiling in a Neuronal Cell Model Reveals Novel Direct and Indirect Processes of Repression and Up-Regulation
Source: Front Cell Neurosci. 2015 Nov 10;9:438. doi: 10.3389/fncel.2015.00438 (PMC4639699; doi:10.3389/fncel.2015.00438)
Supplement: Supplementary file 6 [file Table6.XLSX]

## Sheet: oligo list
TABLE S6. List of qPCR primers used in Figure 1.
RefSeq gene name	NCBI RefSeq	Primer Forward Sequence	Primer Reverse Sequence	Tm For	Tm Rev	PCR product length (bp)
Nts	NM_001102381	GCCTGACTCTCCTGGCTTTCAGC	GACTTCCTTTGCTGACCTTCGATGC	65.44	64.28	120
Vgf	NM_030997	CTCTTCGGAGTCTCTGGCAGCCC	CTGCTCCCAACCCCCGGATG	66.55	65.06	100
Slc17a9	NM_001108613	AATCCCAGAGGAGACCCGCAA	TGCAGTACAGCAAGCAGGTGCC	63.28	65.83	119
P2rx5	NM_080780	TCACCAAAGTCAAGGGGGTGGC	AAACGTTCTCCCCCTGAGATGGAA	64.99	63.44	102
P2rx2	NM_053656	CTTGGGAACATGCCCAGAGAGCA	CAGTGCCCTGTGCGAATCCCAT	64.91	65.43	114
Ntrk1	NM_021589	ACCTGACGGAGCTCTATGTGGA	AAGCGGAGGCCACTCTTCACG	62.61	64.97	115
Ntrk2	NM_012731	TCCGAGGTTGGAACCTAACAGCA	AGCCCCACGTAAGCTTCGACA	63.73	64.08	114
P2ry4	NM_031680	AGGAAGCTAGGGGGCCATGA	GGCAACAGGATGAACTTGAACTCC	62.57	62.11	120
P2ry6	NM_057124	GCATGAGACAGATTCTCCAAGCAT	CTCACGGTAGACGCAGGTGGT	61.22	64.1	111
Ncam1	NM_031521	GGACTTTGTTTTTCCTGGGAACTGC	GGCATCTCCTGCCACTTGACACA	62.91	65.12	116
Itga5	NM_001108118	GAAGGGACGGAGTCAGTGTGCT	TGCTGCACTGGATAGGACTGGTG	64.19	64.38	120
Fn1	NM_019143	CTGTGCCTGGGGACATCGGT	AAACAGCCAGGCTTGCTCTGA	64.35	62.55	116
Lamc3	NM_001107830	GCTGCCAAGAGTGCCCCA	GGCTTCTCCCTGCAGAATGTCT	62.67	62.33	146
Ascl1	NM_022384	CGAGGGATCCTACGACCCCCTTAG	TCCTGCCATCCTGCTTCCAAAGT	65.2	64.33	117
Tcf7I1	NM_001107865	CGCGACTATTTCGCCGAAGTGAGAA	TGGGCTGCTCAGGTCTGGAATC	65.49	64.31	105
Myod1	NM_176079	CCAACTGCTCTGATGGCATGATGGA	CTTCCCTGGTCTGGGCTCGC	65.14	65	116
Smad3	NM_013095	AGAAGGCGGTCAAGAGCTTGGT	CCAGTGACCTGGGGATGGTAATGC	64.18	65.09	120
Fos	NM_022197	CGCTCCAAGCGGAGACAGATCA	AGGTCGGTGGGCTGCCAAAAT	64.58	64.99	116
Runx1	NM_017325	TGACCACCCCGGCGAGCTA	CCAGCGCTACCACCTTGAAAGC	65.52	64.24	116
Ets1	NM_012555	CCCTCTCCAGACAGACACCTTGC	TCTCAAAAGAGTCCTGGCCCC	64.61	61.73	125
Vdr	NM_017058	TACTCACCCTGCTCCTTCAGGGAT	CACTCCACAGATCCGGGGCAC	64.54	65.07	100
Pou2f2	NM_001271204	AAGCCCCTGGAGGCCGAGAA	ACGCTTTGTTCTGGGGGTTCTGAT	65.62	64.64	106
Gata2	NM_033442	TCAGTAGGACTTGGGCTGACCGT	AGCTGCCGACTCCTTCTGGGTAT	65.13	65.27	109
Rest	NM_031788	GGCGGAAACACCTGAGGAACCA	GGCGTTCTCCTGTGTGAGTTCG	64.99	63.63	120
B2m	NM_012512	TCCTGGCTCACACTGAATTCACACC	TCTCGGTCCCAGGTGACGGTTT	64.96	65.56	103
Ppih (=D3ZW28_RAT)	XM_001073803.4	ACGTGGTGCCTAAGACGGCA	CCTTTATGACCCTGTGGAAGGTGCT	64.23	64.55	111
