# Supplementary material for: REST-Governed Gene Expression Profiling in a Neuronal Cell Model Reveals Novel Direct and Indirect Processes of Repression and Up-Regulation
Source: Front Cell Neurosci. 2015 Nov 10;9:438. doi: 10.3389/fncel.2015.00438 (PMC4639699; doi:10.3389/fncel.2015.00438)
Supplement: Supplementary file 7 [file Table7.XLS]

## Sheet: coRest_complex_table.csv
Supplementary Table S7. GENES ENCODING PROTEINS OF THE REST AND PC COMPLEXES.
Gene_id	baseMean	baseMeanA	baseMeanB	foldChange	log2FoldChange	pval	padj
Rest	503.373	87.7475	918.998	10.4732	3.38863	1.00534e-13	2.71964e-12
coREST complex
Hdac1	2126.2	1006.57	3245.83	3.22466	1.68914	0.00427792	0.0240924
Hdac2	2548.75	1742.66	3354.84	1.92513	0.944953	0.0343993	0.121567
Hmg20b	1467.15	1620.76	1313.54	0.810448	-0.303209	0.448939	0.724329
Kdm1	2107.81	1697.31	2518.31	1.4837	0.569202	0.153466	0.357666
RGD1560612	1234.59	1276.05	1193.14	0.935024	-0.0969242	0.742041	0.951167
Rcor1	2079.57	2284.99	1874.15	0.820201	-0.285951	0.44205	0.716746
Zfp217	518.466	427.189	609.743	1.42734	0.513329	0.363811	0.632791
Sin3A complex
Arid4b	1006.64	1046.89	966.378	0.92309	-0.115457	0.751419	0.958344
Rbbp4	2338.32	888.041	3788.6	4.26624	2.09297	0.00400694	0.0227964
Rbbp7	12848.2	14452.9	11243.4	0.777935	-0.362278	0.364593	0.633727
Sap130	1345.58	1492.65	1198.52	0.802948	-0.316622	0.407271	0.678582
Sap30bp	805.96	714.236	897.684	1.25685	0.329808	0.40773	0.678911
Sin3a	2113.51	2488.69	1738.32	0.698485	-0.517698	0.193465	0.41985
Suds3	1309.78	1226.23	1393.33	1.13627	0.184306	0.653587	0.893376
Polycomb
Bmi1	680.684	640.382	720.987	1.12587	0.17104	0.72683	0.943899
Epc2	687.57	669.464	705.676	1.05409	0.0759999	0.867171	1
Pcgf1	1786.57	3078.48	494.666	0.160685	-2.63769	5.22318e-09	9.16095e-08
Pcgf2	789.076	996.7	581.451	0.583376	-0.777501	0.0489088	0.157797
Pcgf3	269.434	228.281	310.587	1.36055	0.444185	0.293357	0.552606
Pcgf6	794.671	1113.98	475.367	0.42673	-1.22861	0.0025251	0.0155214
Scmh1	1044.77	633.619	1455.91	2.29777	1.20024	0.0030983	0.0183881
E9PTD5_RAT	484.482	306.982	661.982	2.15642	1.10864	0.00714215	0.0362142
D3Z8N9_RAT	727.64	342.451	1112.83	3.24959	1.70026	0.0501221	0.160645
Hspa1a	905.408	1012.95	797.864	0.787661	-0.344353	0.352147	0.620172
Phc1	970.162	863.889	1076.43	1.24603	0.317343	0.448357	0.723814
Phc2	1039.74	682.505	1396.98	2.04685	1.0334	0.027065	0.101271
Phc3	743.652	525.522	961.782	1.83015	0.871959	0.229873	0.469813
Rnf2	1346.84	1637.39	1056.3	0.645108	-0.632387	0.10532	0.274222
Ring1	1270.58	1776.16	765.004	0.430707	-1.21522	0.00237845	0.0146985
Scmh1	1044.77	633.619	1455.91	2.29777	1.20024	0.0030983	0.0183881
Smarca5	5801.25	4013.58	7588.93	1.89081	0.919005	0.0186638	0.0765507
Eed	1359.28	1308.32	1410.24	1.0779	0.108221	0.787016	0.986243
Ezh2	1818.72	1305.59	2331.85	1.78605	0.836772	0.0364715	0.126537
Aebp2	693.018	588.622	797.413	1.35471	0.437986	0.358418	0.627026
Ezh1	2069.2	2679.87	1458.53	0.544253	-0.87765	0.0256527	0.0973877
Jarid1a	1849.45	1114	2584.89	2.32036	1.21435	0.00329011	0.0193203
